# Supplementary material for: 2,5-Dichloro-N-cyclo­hexyl­benzene­sulfonamide
Source: Acta Crystallogr Sect E Struct Rep Online. 2010 Sep 25;66(Pt 10):o2641. doi: 10.1107/S160053681003789X (PMC2983123; doi:10.1107/S160053681003789X)
Supplement: Supplementary file 1 [file e-66-o2641-sup1.cif]

##############################################################################
###                                                                        ###
###        Electronic paper (Acta Crystallographica Section E)             ###
###                                                                        ###
##############################################################################
#                                                                            #
# This CIF contains the data in a paper accepted for publication in Acta     #
# Crystallographica Section E. It conforms to the requirements of Notes      #
# for Authors for Section E, and has been peer reviewed under the auspices   #
# of the IUCr Commission on Journals.                                        #
#                                                                            #
# Full details of the Crystallographic Information File format               #
# are given in the paper "The Crystallographic Information File (CIF):       #
# a New Standard Archive File for Crystallography" by S. R. Hall, F. H.      #
# Allen and I. D. Brown [Acta Cryst. (1991), A47, 655-685].                  #
#                                                                            #
# The current version of the core CIF dictionary is obtainable from          #
# ftp://ftp.iucr.org/pub/cif_core.dic. The current version number is 2.4.    #
#                                                                            #
# Software is freely available for graphical display of the structure(s) in  #
# this CIF.  For information consult the CIF home page http://www.iucr.org/  #
# cif/home.html                                                              #
#                                                                            #
# This file may be used for bona fide research purposes within the           #
# scientific community so long as proper attribution is given to the journal # 
# article from which it was obtained.                                        #
#                                                                            #
##############################################################################
                                             
data_global
_audit_creation_method     SHELXL-97
_journal_date_recd_electronic     2010-09-21
_journal_date_accepted     2010-09-22
_journal_name_full     'Acta Crystallographica, Section E'
_journal_year     2010
_journal_volume     66
_journal_issue     10
_journal_page_first     o2641
_journal_page_last     o2641
_journal_paper_category     QO
_journal_coeditor_code     HG2717
_publ_contact_author_name     ' Edward RT Tiekink '
_publ_contact_author_address
;
Department of Chemistry, University of Malaya,
50603 Kuala Lumpur, Malaysia
;
_publ_contact_author_email
;
edward.tiekink@gmail.com
;
_publ_contact_author_fax     ' +60 3 7967 4193 '
_publ_contact_author_phone     ' +60 3 7967 6775 '
_publ_section_title
;
2,5-Dichloro-<i>N</i>-cyclohexylbenzenesulfonamide
;
loop_
    _publ_author_name
    _publ_author_footnote
    _publ_author_address
    'Khan, Islam Ullah '
;
Additional correspondence author, e-mail: iuklodhi@yahoo.com.
;
;
Materials Chemistry Laboratory, Department of Chemistry, Government College
 University, Lahore 54000, Pakistan
;
    'Sharif, Shahzad  ' .
;
Materials Chemistry Laboratory, Department of Chemistry, Government College
 University, Lahore 54000, Pakistan
;
    ' Batool, Shumaila ' .
;
Materials Chemistry Laboratory, Department of Chemistry, Government College
 University, Lahore 54000, Pakistan
;
    'Mumtaz, Ahmad Mahmood  ' .
;
Research & Development Drugs Wing, Ministry of Health,
Islamabad 44000, Pakistan
;
    'Tiekink, Edward R. T.' .
;
Department of Chemistry, University of Malaya,
50603 Kuala Lumpur, Malaysia
;
data_I
_audit_creation_method     SHELXL-97
_chemical_name_systematic
;
2,5-Dichloro-<i>N</i>-cyclohexylbenzenesulfonamide
;
_chemical_name_common     ?
_chemical_formula_moiety     'C12 H15 Cl2 N O2 S'
_chemical_formula_sum     'C12 H15 Cl2 N O2 S'
_chemical_formula_iupac     'C12 H15 Cl2 N O2 S'
_chemical_formula_weight     308.21
_chemical_melting_point     ?
_symmetry_cell_setting     monoclinic
_symmetry_space_group_name_H-M     'C c'
_symmetry_space_group_name_Hall     'C -2yc'
loop_
    _symmetry_equiv_pos_as_xyz
    'x, y, z'
    'x, -y, z+1/2'
    'x+1/2, y+1/2, z'
    'x+1/2, -y+1/2, z+1/2'
_cell_length_a     17.4471(12)
_cell_length_b     10.7574(8)
_cell_length_c     8.2845(6)
_cell_angle_alpha     90
_cell_angle_beta     111.956(4)
_cell_angle_gamma     90
_cell_volume     1442.11(18)
_cell_formula_units_Z     4
_cell_measurement_reflns_used     2154
_cell_measurement_theta_min     2.3
_cell_measurement_theta_max     25.8
_cell_measurement_temperature     293(2)
_exptl_crystal_description     block
_exptl_crystal_colour     colourless
_exptl_crystal_size_max     0.28
_exptl_crystal_size_mid     0.14
_exptl_crystal_size_min     0.08
_exptl_crystal_density_diffrn     1.420
_exptl_crystal_density_meas     ?
_exptl_crystal_density_method     'not measured'
_exptl_crystal_F_000     640
_exptl_absorpt_coefficient_mu     0.588
_exptl_absorpt_correction_type     multi-scan
_exptl_absorpt_process_details     '(SADABS; Sheldrick, 1996)'
_exptl_absorpt_correction_T_min     0.692
_exptl_absorpt_correction_T_max     0.895
_exptl_special_details
;
;
_diffrn_ambient_temperature     293(2)
_diffrn_radiation_type     MoK\a
_diffrn_radiation_wavelength     0.71073
_diffrn_radiation_source     'fine-focus sealed tube'
_diffrn_radiation_monochromator     graphite
_diffrn_measurement_device_type     'Bruker APEXII CCD'
_diffrn_measurement_method     '\f and \w scans'
_diffrn_detector_area_resol_mean     ?
_diffrn_reflns_number     6491
_diffrn_reflns_av_R_equivalents     0.029
_diffrn_reflns_av_sigmaI/netI     0.044
_diffrn_reflns_theta_min     3.8
_diffrn_reflns_theta_max     27.5
_diffrn_reflns_theta_full     27.5
_diffrn_measured_fraction_theta_max     0.995
_diffrn_measured_fraction_theta_full     0.995
_diffrn_reflns_limit_h_min     -22
_diffrn_reflns_limit_h_max     22
_diffrn_reflns_limit_k_min     -13
_diffrn_reflns_limit_k_max     10
_diffrn_reflns_limit_l_min     -10
_diffrn_reflns_limit_l_max     8
_diffrn_standards_number     ?
_diffrn_standards_interval_count     ?
_diffrn_standards_interval_time     ?
_diffrn_standards_decay_%     ?
_refine_special_details
;
Refinement of <i>F</i>^2^ against ALL reflections. The weighted <i>R</i>-factor
<i>wR</i> and goodness of fit <i>S</i> are based on <i>F</i>^2^, conventional
<i>R</i>-factors <i>R</i> are based on <i>F</i>, with <i>F</i> set to zero for
negative <i>F</i>^2^. The threshold expression of <i>F</i>^2^ >
2\s(<i>F</i>^2^) is used only for calculating <i>R</i>-factors(gt) <i>etc</i>.
and is not relevant to the choice of reflections for refinement.
<i>R</i>-factors based on <i>F</i>^2^ are statistically about twice as large
as those based on <i>F</i>, and <i>R</i>- factors based on ALL data will be
even larger.
;
_reflns_number_total     2983
_reflns_number_gt     2492
_reflns_threshold_expression     I>2\s(I)
_refine_ls_structure_factor_coef     Fsqd
_refine_ls_matrix_type     full
_refine_ls_R_factor_all     0.050
_refine_ls_R_factor_gt     0.037
_refine_ls_wR_factor_gt     0.085
_refine_ls_wR_factor_ref     0.092
_refine_ls_goodness_of_fit_ref     1.01
_refine_ls_restrained_S_all     1.01
_refine_ls_number_reflns     2983
_refine_ls_number_parameters     166
_refine_ls_number_restraints     3
_refine_ls_hydrogen_treatment     mixed
_refine_ls_weighting_scheme     calc
_refine_ls_weighting_details
                 'calc w=1/[\s^2^(Fo^2^)+(0.0499P)^2^] where P=(Fo^2^+2Fc^2^)/3'
_atom_sites_solution_hydrogens     geom
_atom_sites_solution_primary     direct
_atom_sites_solution_secondary     difmap
_refine_ls_shift/su_max     0.001
_refine_ls_shift/su_max_lt     0.001
_refine_ls_shift/su_mean     0.000
_refine_diff_density_max     0.24
_refine_diff_density_min     -0.19
_refine_ls_extinction_method     none
_refine_ls_extinction_coef     ?
_refine_ls_abs_structure_details     'Flack (1983), 1327 Friedel pairs'
_refine_ls_abs_structure_Flack     0.06(7)
loop_
    _atom_type_symbol
    _atom_type_description
    _atom_type_scat_dispersion_real
    _atom_type_scat_dispersion_imag
    _atom_type_scat_source
    'C' 'C' 0.0033 0.0016
                         'International Tables Vol C Tables 4.2.6.8 and 6.1.1.4'
    'H' 'H' 0.0000 0.0000
                         'International Tables Vol C Tables 4.2.6.8 and 6.1.1.4'
    'N' 'N' 0.0061 0.0033
                         'International Tables Vol C Tables 4.2.6.8 and 6.1.1.4'
    'O' 'O' 0.0106 0.0060
                         'International Tables Vol C Tables 4.2.6.8 and 6.1.1.4'
    'S' 'S' 0.1246 0.1234
                         'International Tables Vol C Tables 4.2.6.8 and 6.1.1.4'
    'Cl' 'Cl' 0.1484 0.1585
                         'International Tables Vol C Tables 4.2.6.8 and 6.1.1.4'
_computing_data_collection     'APEX2 (Bruker, 2007)'
_computing_cell_refinement     'SAINT (Bruker, 2007)'
_computing_data_reduction     'SAINT (Bruker, 2007)'
_computing_structure_solution     'SHELXS97 (Sheldrick, 2008)'
_computing_structure_refinement     'SHELXL97 (Sheldrick, 2008)'
_computing_molecular_graphics
;
ORTEP-3 (Farrugia, 1997) and DIAMOND (Brandenburg, 2006)
;
_computing_publication_material     'publCIF (Westrip, 2010)'
loop_
    _atom_site_type_symbol
    _atom_site_label
    _atom_site_fract_x
    _atom_site_fract_y
    _atom_site_fract_z
    _atom_site_U_iso_or_equiv
    _atom_site_adp_type
    _atom_site_calc_flag
    _atom_site_refinement_flags
    _atom_site_occupancy
    _atom_site_disorder_assembly
    _atom_site_disorder_group
    Cl Cl1 0.74062(5) 0.95016(10) 0.40157(10) 0.0731(3) Uani d . 1 . .
    Cl Cl2 0.71411(6) 0.53058(11) 0.89049(15) 0.0905(4) Uani d . 1 . .
    S S1 0.90528(4) 0.86294(6) 0.72894(8) 0.04118(17) Uani d . 1 . .
    O O1 0.96062(11) 0.7885(2) 0.8655(3) 0.0571(6) Uani d . 1 . .
    O O2 0.89603(14) 0.99251(19) 0.7564(3) 0.0608(6) Uani d . 1 . .
    N N1 0.93057(15) 0.8530(2) 0.5645(3) 0.0457(6) Uani d D 1 . .
    H H1n 0.9127(18) 0.912(2) 0.486(3) 0.055 Uiso d D 1 . .
    C C1 0.80608(14) 0.7947(2) 0.6796(3) 0.0373(6) Uani d . 1 . .
    C C2 0.73570(17) 0.8342(3) 0.5422(4) 0.0448(7) Uani d . 1 . .
    C C3 0.66045(17) 0.7810(3) 0.5144(4) 0.0540(8) Uani d . 1 . .
    H H3 0.6137 0.8089 0.4232 0.065 Uiso calc R 1 . .
    C C4 0.65355(18) 0.6871(3) 0.6199(4) 0.0533(7) Uani d . 1 . .
    H H4 0.6027 0.6499 0.5995 0.064 Uiso calc R 1 . .
    C C5 0.72223(19) 0.6489(3) 0.7549(4) 0.0510(7) Uani d . 1 . .
    C C6 0.79885(17) 0.7007(3) 0.7871(3) 0.0436(6) Uani d . 1 . .
    H H6 0.8450 0.6729 0.8798 0.052 Uiso calc R 1 . .
    C C7 0.96379(16) 0.7403(2) 0.5145(4) 0.0392(6) Uani d . 1 . .
    H H7 0.9751 0.6793 0.6085 0.047 Uiso calc R 1 . .
    C C8 0.90286(18) 0.6836(3) 0.3500(4) 0.0550(8) Uani d . 1 . .
    H H8A 0.8874 0.7450 0.2575 0.066 Uiso calc R 1 . .
    H H8B 0.8533 0.6593 0.3689 0.066 Uiso calc R 1 . .
    C C9 0.9399(2) 0.5697(3) 0.2951(5) 0.0608(9) Uani d . 1 . .
    H H9A 0.9499 0.5050 0.3821 0.073 Uiso calc R 1 . .
    H H9B 0.9008 0.5379 0.1858 0.073 Uiso calc R 1 . .
    C C10 1.0206(2) 0.6020(3) 0.2741(4) 0.0624(9) Uani d . 1 . .
    H H10A 1.0442 0.5274 0.2457 0.075 Uiso calc R 1 . .
    H H10B 1.0099 0.6605 0.1791 0.075 Uiso calc R 1 . .
    C C11 1.0810(2) 0.6580(3) 0.4394(4) 0.0564(8) Uani d . 1 . .
    H H11A 1.1308 0.6823 0.4216 0.068 Uiso calc R 1 . .
    H H11B 1.0961 0.5961 0.5313 0.068 Uiso calc R 1 . .
    C C12 1.04439(17) 0.7717(3) 0.4958(4) 0.0471(7) Uani d . 1 . .
    H H12A 1.0834 0.8022 0.6061 0.056 Uiso calc R 1 . .
    H H12B 1.0352 0.8372 0.4101 0.056 Uiso calc R 1 . .
loop_
    _atom_site_aniso_label
    _atom_site_aniso_U_11
    _atom_site_aniso_U_22
    _atom_site_aniso_U_33
    _atom_site_aniso_U_12
    _atom_site_aniso_U_13
    _atom_site_aniso_U_23
    Cl1 0.0545(5) 0.0915(7) 0.0708(6) 0.0203(4) 0.0206(4) 0.0393(5)
    Cl2 0.0742(6) 0.0882(7) 0.1198(9) 0.0010(5) 0.0486(6) 0.0425(6)
    S1 0.0346(3) 0.0513(4) 0.0368(3) -0.0019(3) 0.0124(2) -0.0063(3)
    O1 0.0349(10) 0.0900(16) 0.0400(11) -0.0033(10) 0.0066(9) 0.0081(10)
    O2 0.0674(14) 0.0549(12) 0.0639(14) -0.0091(11) 0.0290(11) -0.0221(11)
    N1 0.0516(14) 0.0457(14) 0.0473(14) 0.0123(10) 0.0273(12) 0.0108(10)
    C1 0.0318(12) 0.0465(15) 0.0337(13) 0.0026(11) 0.0122(10) -0.0074(11)
    C2 0.0385(14) 0.0551(17) 0.0391(15) 0.0093(12) 0.0127(12) 0.0014(13)
    C3 0.0327(13) 0.076(2) 0.0446(18) 0.0084(15) 0.0045(13) -0.0017(15)
    C4 0.0370(15) 0.0645(19) 0.0588(18) -0.0071(14) 0.0183(14) -0.0115(16)
    C5 0.0482(17) 0.0492(18) 0.0612(18) 0.0026(13) 0.0267(15) 0.0045(15)
    C6 0.0366(14) 0.0536(17) 0.0415(15) 0.0052(12) 0.0155(12) 0.0037(13)
    C7 0.0409(13) 0.0369(14) 0.0438(15) 0.0050(11) 0.0204(12) 0.0045(11)
    C8 0.0445(16) 0.0543(18) 0.0625(19) -0.0063(13) 0.0159(14) -0.0042(15)
    C9 0.070(2) 0.0468(18) 0.0565(19) -0.0033(15) 0.0132(17) -0.0089(14)
    C10 0.084(2) 0.0563(18) 0.0522(19) 0.0169(17) 0.0323(18) -0.0001(15)
    C11 0.0528(17) 0.066(2) 0.061(2) 0.0148(15) 0.0330(16) 0.0026(16)
    C12 0.0381(14) 0.0541(17) 0.0512(16) 0.0005(12) 0.0192(13) -0.0029(13)
_geom_special_details
;
All s.u.'s (except the s.u. in the dihedral angle between two l.s. planes) are
estimated using the full covariance matrix. The cell s.u.'s are taken into
account individually in the estimation of s.u.'s in distances, angles and
torsion angles; correlations between s.u.'s in cell parameters are only used
when they are defined by crystal symmetry. An approximate (isotropic)
treatment of cell s.u.'s is used for estimating s.u.'s involving l.s. planes.
;
loop_
    _geom_bond_atom_site_label_1
    _geom_bond_atom_site_label_2
    _geom_bond_site_symmetry_2
    _geom_bond_distance
    _geom_bond_publ_flag
    Cl1 C2 . 1.731(3) ?
    Cl2 C5 . 1.738(3) ?
    S1 O1 . 1.427(2) ?
    S1 O2 . 1.431(2) ?
    S1 N1 . 1.585(2) ?
    S1 C1 . 1.781(3) ?
    N1 C7 . 1.469(3) ?
    N1 H1n . 0.88(2) ?
    C1 C6 . 1.384(4) ?
    C1 C2 . 1.392(3) ?
    C2 C3 . 1.370(4) ?
    C3 C4 . 1.371(5) ?
    C3 H3 . 0.9300 ?
    C4 C5 . 1.362(4) ?
    C4 H4 . 0.9300 ?
    C5 C6 . 1.379(4) ?
    C6 H6 . 0.9300 ?
    C7 C8 . 1.508(4) ?
    C7 C12 . 1.510(4) ?
    C7 H7 . 0.9800 ?
    C8 C9 . 1.532(5) ?
    C8 H8A . 0.9700 ?
    C8 H8B . 0.9700 ?
    C9 C10 . 1.521(5) ?
    C9 H9A . 0.9700 ?
    C9 H9B . 0.9700 ?
    C10 C11 . 1.507(5) ?
    C10 H10A . 0.9700 ?
    C10 H10B . 0.9700 ?
    C11 C12 . 1.531(4) ?
    C11 H11A . 0.9700 ?
    C11 H11B . 0.9700 ?
    C12 H12A . 0.9700 ?
    C12 H12B . 0.9700 ?
loop_
    _geom_angle_atom_site_label_1
    _geom_angle_atom_site_label_2
    _geom_angle_atom_site_label_3
    _geom_angle_site_symmetry_1
    _geom_angle_site_symmetry_3
    _geom_angle
    _geom_angle_publ_flag
    O1 S1 O2 . . 120.23(14) ?
    O1 S1 N1 . . 108.69(13) ?
    O2 S1 N1 . . 106.64(13) ?
    O1 S1 C1 . . 105.20(13) ?
    O2 S1 C1 . . 106.27(13) ?
    N1 S1 C1 . . 109.51(13) ?
    C7 N1 S1 . . 124.32(19) ?
    C7 N1 H1N . . 117(2) ?
    S1 N1 H1N . . 117(2) ?
    C6 C1 C2 . . 119.0(2) ?
    C6 C1 S1 . . 117.89(19) ?
    C2 C1 S1 . . 123.1(2) ?
    C3 C2 C1 . . 120.4(3) ?
    C3 C2 Cl1 . . 118.2(2) ?
    C1 C2 Cl1 . . 121.3(2) ?
    C2 C3 C4 . . 120.5(3) ?
    C2 C3 H3 . . 119.7 ?
    C4 C3 H3 . . 119.7 ?
    C5 C4 C3 . . 119.1(3) ?
    C5 C4 H4 . . 120.4 ?
    C3 C4 H4 . . 120.4 ?
    C4 C5 C6 . . 121.9(3) ?
    C4 C5 Cl2 . . 119.5(2) ?
    C6 C5 Cl2 . . 118.6(2) ?
    C5 C6 C1 . . 119.1(3) ?
    C5 C6 H6 . . 120.5 ?
    C1 C6 H6 . . 120.5 ?
    N1 C7 C8 . . 111.7(2) ?
    N1 C7 C12 . . 109.0(2) ?
    C8 C7 C12 . . 111.5(2) ?
    N1 C7 H7 . . 108.2 ?
    C8 C7 H7 . . 108.2 ?
    C12 C7 H7 . . 108.2 ?
    C7 C8 C9 . . 111.0(2) ?
    C7 C8 H8A . . 109.4 ?
    C9 C8 H8A . . 109.4 ?
    C7 C8 H8B . . 109.4 ?
    C9 C8 H8B . . 109.4 ?
    H8A C8 H8B . . 108.0 ?
    C10 C9 C8 . . 111.3(3) ?
    C10 C9 H9A . . 109.4 ?
    C8 C9 H9A . . 109.4 ?
    C10 C9 H9B . . 109.4 ?
    C8 C9 H9B . . 109.4 ?
    H9A C9 H9B . . 108.0 ?
    C11 C10 C9 . . 110.5(3) ?
    C11 C10 H10A . . 109.6 ?
    C9 C10 H10A . . 109.6 ?
    C11 C10 H10B . . 109.6 ?
    C9 C10 H10B . . 109.6 ?
    H10A C10 H10B . . 108.1 ?
    C10 C11 C12 . . 111.5(3) ?
    C10 C11 H11A . . 109.3 ?
    C12 C11 H11A . . 109.3 ?
    C10 C11 H11B . . 109.3 ?
    C12 C11 H11B . . 109.3 ?
    H11A C11 H11B . . 108.0 ?
    C7 C12 C11 . . 111.3(3) ?
    C7 C12 H12A . . 109.4 ?
    C11 C12 H12A . . 109.4 ?
    C7 C12 H12B . . 109.4 ?
    C11 C12 H12B . . 109.4 ?
    H12A C12 H12B . . 108.0 ?
loop_
    _geom_torsion_atom_site_label_1
    _geom_torsion_atom_site_label_2
    _geom_torsion_atom_site_label_3
    _geom_torsion_atom_site_label_4
    _geom_torsion_site_symmetry_1
    _geom_torsion_site_symmetry_2
    _geom_torsion_site_symmetry_3
    _geom_torsion_site_symmetry_4
    _geom_torsion
    _geom_torsion_publ_flag
    O1 S1 N1 C7 . . . . 34.9(3) ?
    O2 S1 N1 C7 . . . . 165.9(2) ?
    C1 S1 N1 C7 . . . . -79.5(2) ?
    O1 S1 C1 C6 . . . . 7.6(2) ?
    O2 S1 C1 C6 . . . . -120.9(2) ?
    N1 S1 C1 C6 . . . . 124.3(2) ?
    O1 S1 C1 C2 . . . . -174.5(2) ?
    O2 S1 C1 C2 . . . . 57.0(3) ?
    N1 S1 C1 C2 . . . . -57.8(2) ?
    C6 C1 C2 C3 . . . . 0.2(4) ?
    S1 C1 C2 C3 . . . . -177.7(2) ?
    C6 C1 C2 Cl1 . . . . -179.3(2) ?
    S1 C1 C2 Cl1 . . . . 2.8(3) ?
    C1 C2 C3 C4 . . . . -0.9(4) ?
    Cl1 C2 C3 C4 . . . . 178.6(2) ?
    C2 C3 C4 C5 . . . . 1.3(5) ?
    C3 C4 C5 C6 . . . . -1.0(5) ?
    C3 C4 C5 Cl2 . . . . 179.6(2) ?
    C4 C5 C6 C1 . . . . 0.4(4) ?
    Cl2 C5 C6 C1 . . . . 179.8(2) ?
    C2 C1 C6 C5 . . . . 0.1(4) ?
    S1 C1 C6 C5 . . . . 178.1(2) ?
    S1 N1 C7 C8 . . . . 110.4(3) ?
    S1 N1 C7 C12 . . . . -126.0(2) ?
    N1 C7 C8 C9 . . . . 177.4(3) ?
    C12 C7 C8 C9 . . . . 55.2(4) ?
    C7 C8 C9 C10 . . . . -55.8(4) ?
    C8 C9 C10 C11 . . . . 56.1(4) ?
    C9 C10 C11 C12 . . . . -55.8(4) ?
    N1 C7 C12 C11 . . . . -178.7(2) ?
    C8 C7 C12 C11 . . . . -55.0(3) ?
    C10 C11 C12 C7 . . . . 55.5(3) ?
loop_
    _geom_hbond_atom_site_label_D
    _geom_hbond_atom_site_label_H
    _geom_hbond_atom_site_label_A
    _geom_hbond_site_symmetry_A
    _geom_hbond_distance_DH
    _geom_hbond_distance_HA
    _geom_hbond_distance_DA
    _geom_hbond_angle_DHA
    N1 H1n O2 2_574 0.88(2) 2.08(2) 2.914(3) 157(2)
    C4 H4 O1 4_464 0.93 2.60 3.246(4) 127
