# Supplementary material for: 2,5-Dichloro-N-cyclo­hexyl­benzene­sulfonamide
Source: Acta Crystallogr Sect E Struct Rep Online. 2010 Sep 25;66(Pt 10):o2641. doi: 10.1107/S160053681003789X (PMC2983123; doi:10.1107/S160053681003789X)
Supplement: Supplementary file 2 [file e-66-o2641-Isup2.hkl]

#
# h,k,l, Fc-squared, Fo-squared, sigma(Fo-squared) and status flag
#
data_I
_shelx_title ' cyclo'
_shelx_refln_list_code          4
_shelx_F_calc_maximum      149.32
_exptl_crystal_F_000       640.00
_reflns_d_resolution_high  0.7699
 
loop_
 _symmetry_equiv_pos_as_xyz
 'x, y, z'
 'x, -y, z+1/2'
 'x+1/2, y+1/2, z'
 'x+1/2, -y+1/2, z+1/2'
 
_cell_length_a    17.4471
_cell_length_b    10.7574
_cell_length_c     8.2845
_cell_angle_alpha  90.000
_cell_angle_beta  111.956
_cell_angle_gamma  90.000
 
_shelx_F_squared_multiplier     1.000
 
loop_
 _refln_index_h
 _refln_index_k
 _refln_index_l
 _refln_F_squared_calc
 _refln_F_squared_meas
 _refln_F_squared_sigma
 _refln_observed_status
   2   0 -10       25.61       27.12     13.64 o
   4   0 -10      168.00      193.83     19.75 o
   6   0 -10      129.19       96.33     20.81 o
   8   0 -10       57.69       38.34     18.24 o
  10   0 -10       96.44       76.45     20.11 o
  12   0 -10      259.06      276.59     29.93 o
  14   0 -10      149.39      171.61     25.02 o
   1   1 -10       38.12       24.95     11.45 o
   3   1 -10       33.78       36.60     11.40 o
   5   1 -10       20.12       18.06      9.75 o
   7   1 -10       82.54       80.35     14.24 o
   9   1 -10       73.24       80.97     11.55 o
  11   1 -10       10.18        1.10     10.78 o
  13   1 -10       19.18       39.39     12.46 o
  15   1 -10       39.71       38.14     13.36 o
   2   2 -10       17.25       19.77     16.25 o
   4   2 -10      110.98      105.21     23.73 o
   6   2 -10       93.97       98.28     15.91 o
   8   2 -10       13.01       11.41     11.28 o
  10   2 -10       10.20       20.24      9.13 o
  12   2 -10       33.14       27.51      9.60 o
  14   2 -10       14.74       14.81     11.78 o
   3   3 -10       34.49       15.75     13.79 o
   5   3 -10      117.08      120.30     17.08 o
   7   3 -10       84.17       77.00     15.08 o
   9   3 -10       93.06       74.65     14.74 o
  11   3 -10       92.26       76.80     14.08 o
  13   3 -10       34.67       50.21     12.77 o
   4   4 -10       63.52       85.90     16.50 o
   6   4 -10       55.72       62.32     14.87 o
   8   4 -10       60.75       49.41     13.65 o
  10   4 -10      183.82      192.21     19.64 o
  12   4 -10       67.72       84.93     14.66 o
   7   5 -10       11.68       -8.75     12.18 o
   9   5 -10       33.76       29.55     13.03 o
  -3   1  -9       63.34       60.75     15.94 o
  -1   1  -9       48.70       40.61     13.37 o
   1   1  -9       17.50       14.70      9.54 o
   3   1  -9      258.67      221.28     23.03 o
   5   1  -9      221.48      212.97     22.91 o
   7   1  -9       76.23       66.36     12.77 o
   9   1  -9       16.06        9.29      8.67 o
  11   1  -9       23.03       28.00     10.61 o
  13   1  -9       91.53       86.66     14.14 o
  15   1  -9      144.46      157.80     16.33 o
  17   1  -9      119.68      111.08     19.17 o
  -4   2  -9       17.16        0.29     31.56 o
  -2   2  -9       26.50       33.26     21.28 o
   0   2  -9       71.13       96.49     16.03 o
   2   2  -9       49.54       63.76     14.10 o
   4   2  -9       99.32      107.33     23.73 o
   6   2  -9      210.60      203.71     17.82 o
   8   2  -9       34.07       53.49     12.22 o
  10   2  -9      134.64      139.15     14.61 o
  12   2  -9      191.23      204.43     13.34 o
  14   2  -9       60.97       80.67     26.54 o
  16   2  -9      107.76       83.11     13.77 o
  18   2  -9      111.98      132.80     22.21 o
  -3   3  -9       55.25       35.77     14.88 o
  -1   3  -9       64.81       93.52     23.85 o
   1   3  -9       40.18       30.31     16.83 o
   3   3  -9       24.18       45.66     12.78 o
   5   3  -9       17.45       21.04     11.23 o
   7   3  -9      115.32      132.54     33.90 o
   9   3  -9       90.90       70.85     12.29 o
  11   3  -9      103.65       98.56     13.56 o
  13   3  -9       26.53       32.75      8.32 o
  15   3  -9        3.56       -8.43     10.29 o
  17   3  -9      111.14      140.91     16.74 o
  -2   4  -9       76.41      118.73     30.98 o
   0   4  -9        6.18       12.62     12.47 o
   2   4  -9       53.45       54.91     14.01 o
   4   4  -9      157.90      148.75     16.74 o
   6   4  -9       12.01        6.01     10.50 o
   8   4  -9       92.00       91.80     13.65 o
  10   4  -9       51.01       69.06     12.41 o
  12   4  -9        6.34        4.03     21.98 o
  14   4  -9       11.31        6.68     10.49 o
  16   4  -9       32.88       16.96     22.91 o
  -1   5  -9        3.94        2.78     13.22 o
   1   5  -9        1.51        0.54     11.92 o
   3   5  -9       61.58      102.59     15.89 o
   5   5  -9       61.36       83.75     23.73 o
   7   5  -9       18.16       19.04     11.45 o
   9   5  -9      294.00      324.54     25.25 o
  11   5  -9      186.11      191.46     28.76 o
  13   5  -9       20.86       51.12     11.40 o
  15   5  -9      206.68      209.85     25.02 o
   0   6  -9       17.29        8.74     16.60 o
   2   6  -9      122.90      171.56     18.76 o
   4   6  -9       31.79       54.39     13.41 o
   6   6  -9       31.21       44.56     12.75 o
   8   6  -9       86.55      103.64     19.99 o
  10   6  -9       90.30       89.11     13.54 o
  12   6  -9       65.49       76.43     12.82 o
  14   6  -9       72.21       57.86     11.65 o
   3   7  -9        8.35       14.11     20.93 o
   5   7  -9       11.11       -9.61     11.69 o
   7   7  -9       38.06       51.87     13.47 o
   9   7  -9       17.79       24.58     18.00 o
  11   7  -9        3.81       14.21     10.58 o
  -6   0  -8       93.53      117.26     17.19 o
  -4   0  -8       77.31       68.74     20.57 o
  -2   0  -8      267.57      243.62     28.06 o
   0   0  -8      266.73      305.81     30.86 o
   2   0  -8      567.80      522.31     34.37 o
   4   0  -8     1706.97     1664.43     67.10 o
   6   0  -8       46.92       61.90     11.65 o
   8   0  -8       69.81       51.18     10.75 o
  10   0  -8      214.14      221.88     23.15 o
  12   0  -8       72.88       72.48     16.60 o
  14   0  -8      286.11      267.70     26.65 o
  16   0  -8      806.08      839.11     43.95 o
  18   0  -8       38.71       16.13     16.13 o
  20   0  -8      165.91      176.29     25.95 o
  -7   1  -8       40.48       51.83     15.79 o
  -5   1  -8        8.33        2.96      9.72 o
  -3   1  -8      172.73      180.47     14.93 o
  -1   1  -8      121.75      125.23     12.81 o
   1   1  -8      116.34      104.60     11.79 o
   3   1  -8      134.98      126.79     11.74 o
   5   1  -8       97.52       96.79     16.60 o
   7   1  -8       29.44       24.31      9.74 o
   9   1  -8       68.56       77.64      9.22 o
  11   1  -8       69.91       84.00      9.29 o
  13   1  -8       48.16       49.01     10.91 o
  15   1  -8       20.52       23.36     23.85 o
  17   1  -8      163.40      172.91     16.53 o
  19   1  -8        7.09       12.54     12.13 o
  -6   2  -8       44.95       41.45     14.78 o
  -4   2  -8       73.99       82.19     15.35 o
  -2   2  -8       42.26       36.07     24.90 o
   0   2  -8       43.26       24.74     11.35 o
   2   2  -8      121.18      119.38     14.64 o
   4   2  -8       58.67       56.91     12.14 o
   6   2  -8      273.43      254.93     17.54 o
   8   2  -8       71.68       76.15      8.36 o
  10   2  -8      511.29      427.02     20.30 o
  12   2  -8       39.02       42.51      8.06 o
  14   2  -8       49.38       61.15     11.58 o
  16   2  -8       69.01       66.02     21.28 o
  18   2  -8        3.74       21.15     16.83 o
  20   2  -8       17.96       20.17     13.05 o
  -7   3  -8       31.91       18.94     21.51 o
  -5   3  -8       53.23       41.29     14.27 o
  -3   3  -8       12.60       27.69     12.39 o
  -1   3  -8       41.80       42.37     12.40 o
   1   3  -8      218.15      192.19     17.93 o
   3   3  -8       59.82       57.22     11.96 o
   5   3  -8       23.54       11.21      9.69 o
   7   3  -8      116.87       98.02     12.61 o
   9   3  -8       40.05       48.26      8.10 o
  11   3  -8        1.16       -0.66      9.63 o
  13   3  -8      160.29      165.03     13.91 o
  15   3  -8      105.82      106.82     12.85 o
  17   3  -8       29.69       25.15     18.70 o
  19   3  -8      115.90      132.75     16.10 o
  -6   4  -8       67.30       42.55     23.15 o
  -4   4  -8       92.38      103.58     28.06 o
  -2   4  -8      208.56      216.34     31.45 o
   0   4  -8      145.67      173.22     19.64 o
   2   4  -8       28.40       51.45     12.13 o
   4   4  -8       96.67       77.52     12.84 o
   6   4  -8      118.85      140.32     14.55 o
   8   4  -8       47.21       60.65     11.12 o
  10   4  -8      222.90      237.03     25.73 o
  12   4  -8      321.99      368.88     16.41 o
  14   4  -8       58.21       41.03      9.71 o
  16   4  -8      114.10      119.15     12.84 o
  18   4  -8       85.13      116.64     21.86 o
  -5   5  -8        6.78       -4.91     17.54 o
  -3   5  -8       36.26       46.76     20.11 o
  -1   5  -8      181.42      199.20     18.75 o
   1   5  -8        8.06       -6.82     10.19 o
   3   5  -8       81.06       67.53     12.78 o
   5   5  -8      164.93      137.41     14.99 o
   7   5  -8       32.67       30.78     10.11 o
   9   5  -8      107.97      116.04     12.85 o
  11   5  -8       72.33       59.44      8.92 o
  13   5  -8       10.54       10.94      7.32 o
  15   5  -8       44.20       37.98      8.99 o
  17   5  -8       12.70       13.24     16.25 o
  -4   6  -8       95.56       87.21     23.38 o
  -2   6  -8       70.77       63.33     14.13 o
   0   6  -8       23.97       33.81     12.14 o
   2   6  -8       10.98       21.51     15.55 o
   4   6  -8       69.49       81.03     13.58 o
   6   6  -8        7.47       20.75     10.46 o
   8   6  -8       30.77       24.71     10.16 o
  10   6  -8      109.23      124.50     14.46 o
  12   6  -8       15.80       18.18      7.37 o
  14   6  -8       66.28       58.92     21.74 o
  16   6  -8       95.53       82.77     24.08 o
  -3   7  -8      121.62      145.89     25.95 o
  -1   7  -8        4.78        3.27     16.60 o
   1   7  -8       81.48      125.93     16.36 o
   3   7  -8       97.65      112.22     15.43 o
   5   7  -8        0.79        3.51      9.86 o
   7   7  -8      189.12      196.99     16.83 o
   9   7  -8      181.29      185.73     16.13 o
  11   7  -8        6.68        7.80     11.92 o
  13   7  -8      173.07      180.60     19.92 o
  15   7  -8       10.92       14.50     21.04 o
   0   8  -8       99.43      120.17     23.15 o
   2   8  -8      132.73       84.17     20.81 o
   4   8  -8        3.91       10.51     11.00 o
   6   8  -8       50.87       46.18     12.75 o
   8   8  -8       28.25       53.13     11.81 o
  10   8  -8       50.38       56.39     10.90 o
  12   8  -8        1.58        5.10     13.34 o
   3   9  -8        6.59       24.78     17.54 o
   5   9  -8       16.03       31.56     16.37 o
   7   9  -8       38.27       49.08     12.97 o
   9   9  -8       10.58       19.59     11.11 o
  -9   1  -7       34.41       28.67     14.73 o
  -7   1  -7       26.55        3.43     13.68 o
  -5   1  -7      419.40      438.30     20.29 o
  -3   1  -7      207.59      212.06     12.82 o
  -1   1  -7      120.10      114.00      9.82 o
   1   1  -7      320.52      339.76     14.24 o
   3   1  -7      474.93      467.29     13.69 o
   5   1  -7       83.98       83.94      8.74 o
   7   1  -7      109.87      117.84      8.71 o
   9   1  -7       10.88        7.26      6.02 o
  11   1  -7       16.12       10.16      6.35 o
  13   1  -7      215.46      220.60     27.12 o
  15   1  -7      539.42      574.96     24.09 o
  17   1  -7       36.90       50.80     13.68 o
  19   1  -7       18.15       19.65     11.00 o
  21   1  -7       12.20       32.60     13.22 o
 -10   2  -7      145.29      176.05     29.69 o
  -8   2  -7       88.04      118.45     16.77 o
  -6   2  -7      100.59       99.31     15.78 o
  -4   2  -7      547.47      544.08     26.70 o
  -2   2  -7      114.74      115.90     14.30 o
   0   2  -7      363.75      378.84     21.91 o
   2   2  -7     1768.33     1683.20     36.70 o
   4   2  -7       85.51       92.32     11.57 o
   6   2  -7      330.85      308.87     17.55 o
   8   2  -7      491.44      461.20     15.97 o
  10   2  -7       32.19       46.38      7.27 o
  12   2  -7      296.85      294.36     12.80 o
  14   2  -7      397.88      379.40     26.19 o
  16   2  -7        9.45        7.25     12.74 o
  18   2  -7      102.74       98.74     20.69 o
  20   2  -7      130.14      137.54     16.54 o
  -9   3  -7       61.72       77.86     23.38 o
  -7   3  -7        2.55       18.13     11.72 o
  -5   3  -7       43.98       52.63     14.50 o
  -3   3  -7      178.41      197.75     18.18 o
  -1   3  -7      185.42      163.84     15.61 o
   1   3  -7      235.65      217.70     16.99 o
   3   3  -7       50.43       52.88      8.35 o
   5   3  -7       49.24       58.89      7.49 o
   7   3  -7      593.71      577.19     17.01 o
   9   3  -7      327.75      311.84     21.08 o
  11   3  -7      122.97      101.41     11.37 o
  13   3  -7       35.90       39.27     10.58 o
  15   3  -7       76.32       76.42     10.85 o
  17   3  -7        1.69       -2.87      8.93 o
  19   3  -7       92.98      124.97     34.25 o
  -8   4  -7       31.04       33.20     19.87 o
  -6   4  -7      195.60      166.78     17.89 o
  -4   4  -7       20.09        4.06     10.50 o
  -2   4  -7      250.35      261.88     24.32 o
   0   4  -7      165.92      117.18     14.05 o
   2   4  -7      168.17      167.74     15.07 o
   4   4  -7      427.65      432.20     18.05 o
   6   4  -7       31.29       14.29      6.54 o
   8   4  -7      157.05      146.50      9.44 o
  10   4  -7      122.24      122.62      7.38 o
  12   4  -7        9.57        5.52      5.94 o
  14   4  -7       68.58       66.27      7.98 o
  16   4  -7        4.59        6.36     11.69 o
  18   4  -7       32.22       29.57     10.76 o
  20   4  -7       13.23        0.27     11.52 o
  -7   5  -7      101.19      152.67     27.59 o
  -5   5  -7       29.27       32.25     12.15 o
  -3   5  -7       70.55       68.46     13.20 o
  -1   5  -7      420.48      450.61     23.69 o
   1   5  -7      103.12      116.34     13.95 o
   3   5  -7       90.47       76.08     13.09 o
   5   5  -7      352.50      348.72     18.88 o
   7   5  -7      166.15      159.58     12.91 o
   9   5  -7       20.22       27.24      7.78 o
  11   5  -7      244.43      264.11     10.43 o
  13   5  -7      117.91      140.53     23.53 o
  15   5  -7       34.48       19.76     12.55 o
  17   5  -7      177.71      189.79     13.41 o
  19   5  -7       26.27       42.44     13.68 o
  -6   6  -7       37.16       50.50     20.57 o
  -4   6  -7       78.73       67.33     19.87 o
  -2   6  -7      269.44      245.39     19.34 o
   0   6  -7      294.55      270.27     19.46 o
   2   6  -7       27.08       10.29     10.64 o
   4   6  -7      559.82      531.77     23.70 o
   6   6  -7      196.81      216.60     16.25 o
   8   6  -7      160.66      170.50     31.21 o
  10   6  -7      252.89      273.49     15.22 o
  12   6  -7       29.07       24.91     12.30 o
  14   6  -7      105.27      111.66     16.51 o
  16   6  -7       39.77       23.57     14.43 o
  18   6  -7       19.38       54.48     22.21 o
  -5   7  -7       23.04       20.34     17.77 o
  -3   7  -7      164.78      139.58     23.61 o
  -1   7  -7       23.59       26.19     11.24 o
   1   7  -7        2.25        7.27     11.81 o
   3   7  -7        6.70        7.54      9.83 o
   5   7  -7       37.56       32.53     10.33 o
   7   7  -7       35.32       34.97     11.57 o
   9   7  -7      165.61      141.69     19.52 o
  11   7  -7      139.28      131.07     17.32 o
  13   7  -7       44.22       56.70     14.61 o
  15   7  -7       82.69      101.38     22.68 o
  17   7  -7      101.37       77.61     18.93 o
  -4   8  -7      131.38      144.02     24.55 o
  -2   8  -7       20.22       24.55     16.60 o
   0   8  -7       84.10      107.78     20.57 o
   2   8  -7       83.63       93.06     13.71 o
   4   8  -7       60.69       62.38     20.69 o
   6   8  -7      155.56      170.03     15.31 o
   8   8  -7      381.73      366.36     19.22 o
  10   8  -7      109.03      111.23     16.53 o
  12   8  -7       54.22       59.39     15.21 o
  14   8  -7       37.05       48.46     15.68 o
  16   8  -7       38.19       21.23     17.19 o
  -1   9  -7       95.89      113.86     23.85 o
   1   9  -7      137.40      118.54     21.98 o
   3   9  -7        6.17        0.94     13.56 o
   5   9  -7       96.50       81.88     13.22 o
   7   9  -7       21.62       21.70     10.08 o
   9   9  -7      171.07      158.51     13.02 o
  11   9  -7       98.71      105.35     17.73 o
  13   9  -7       23.15        2.84     14.34 o
   2  10  -7       68.48       70.84     18.47 o
   4  10  -7        6.38       -5.38     14.50 o
   6  10  -7       39.47       40.21     14.96 o
   8  10  -7       20.39       39.04     13.09 o
  10  10  -7        4.91       16.32     24.20 o
 -10   0  -6      185.06      167.40     25.02 o
  -8   0  -6       79.88       76.45     19.17 o
  -6   0  -6     1386.25     1270.24     59.15 o
  -4   0  -6      916.74      920.47     46.99 o
  -2   0  -6      785.85      761.49     40.45 o
   0   0  -6     2019.30     1969.31     73.88 o
   2   0  -6      413.31      402.84     27.35 o
   4   0  -6     1669.76     1587.16     37.78 o
   6   0  -6     3361.29     3349.75    114.80 o
   8   0  -6     1108.04     1138.56     26.35 o
  10   0  -6      776.44      821.25     26.36 o
  12   0  -6     1757.12     1729.74     55.76 o
  14   0  -6      433.49      412.89     27.82 o
  16   0  -6      121.17      126.49     18.94 o
  18   0  -6      206.20      188.91     23.15 o
  20   0  -6       92.66      101.70     21.04 o
  22   0  -6       14.21        0.00     18.00 o
 -11   1  -6       94.98      113.39     23.15 o
  -9   1  -6       10.41        6.10      8.86 o
  -7   1  -6      447.97      435.44     19.30 o
  -5   1  -6      445.86      440.08     22.52 o
  -3   1  -6      279.93      265.24     18.51 o
  -1   1  -6      851.71      768.45     28.51 o
   1   1  -6      638.13      688.31     27.39 o
   3   1  -6      216.65      221.95      8.04 o
   5   1  -6      370.11      340.43     10.52 o
   7   1  -6      600.90      629.65     14.84 o
   9   1  -6      195.80      204.85      8.14 o
  11   1  -6      337.77      366.32     12.69 o
  13   1  -6      861.79      891.44     28.29 o
  15   1  -6      290.69      312.72     17.84 o
  17   1  -6      282.24      305.26     29.93 o
  19   1  -6      196.18      229.09     19.41 o
  21   1  -6       29.83       44.47     24.43 o
 -12   2  -6       35.63       30.86     19.87 o
 -10   2  -6       18.50       36.01     18.70 o
  -8   2  -6       13.92       -1.39     14.61 o
  -6   2  -6       25.39       23.15     11.15 o
  -4   2  -6      377.43      349.76     14.61 o
  -2   2  -6      274.71      294.80     13.09 o
   0   2  -6      914.08      892.25     23.62 o
   2   2  -6     1183.68     1147.85     25.98 o
   4   2  -6       37.94       35.02      6.00 o
   6   2  -6      442.33      420.48     14.51 o
   8   2  -6      122.26      118.71      8.21 o
  10   2  -6      336.95      325.37     15.62 o
  12   2  -6      358.75      366.85     12.56 o
  14   2  -6      667.59      661.96     25.60 o
  16   2  -6       14.50       27.38     10.17 o
  18   2  -6       60.43       65.88     12.18 o
  20   2  -6       69.34       75.30     13.77 o
 -11   3  -6       81.09      116.90     24.78 o
  -9   3  -6      117.65      119.24     23.15 o
  -7   3  -6      103.27       86.02     14.14 o
  -5   3  -6      257.71      249.64     18.63 o
  -3   3  -6      780.98      775.76     23.41 o
  -1   3  -6      288.13      295.34     14.34 o
   1   3  -6     1512.15     1466.37     57.52 o
   3   3  -6      328.64      338.23     12.81 o
   5   3  -6      421.53      426.86     12.05 o
   7   3  -6      123.53      115.29      5.77 o
   9   3  -6      249.04      237.70      8.72 o
  11   3  -6      467.41      419.35     11.80 o
  13   3  -6      245.48      209.38     10.86 o
  15   3  -6      136.28      144.19     12.74 o
  17   3  -6       97.77       99.34     12.02 o
  19   3  -6       28.91       42.74     11.56 o
  21   3  -6      119.12      165.13     35.07 o
 -10   4  -6       86.56      125.32     24.32 o
  -8   4  -6       14.78        6.08     17.07 o
  -6   4  -6      148.57      134.94     15.11 o
  -4   4  -6       80.74       89.66     10.02 o
  -2   4  -6       38.87       46.76      8.33 o
   0   4  -6      397.21      388.25     17.93 o
   2   4  -6     1252.18     1276.57     23.93 o
   4   4  -6      544.10      536.88     16.47 o
   6   4  -6      498.76      505.63     18.60 o
   8   4  -6     1674.86     1633.01     25.74 o
  10   4  -6      168.27      157.14     14.17 o
  12   4  -6      189.61      201.01     21.26 o
  14   4  -6      224.90      256.22     22.56 o
  16   4  -6       15.61       20.83      7.70 o
  18   4  -6       98.49       81.25     11.54 o
  20   4  -6      155.22      207.39     17.86 o
 -11   5  -6       19.04       39.98     21.28 o
  -9   5  -6       27.62       35.07     19.41 o
  -7   5  -6      170.08      195.69     26.19 o
  -5   5  -6      238.50      233.33     18.09 o
  -3   5  -6        5.10       16.62     11.81 o
  -1   5  -6       45.50       48.88      8.77 o
   1   5  -6       33.78       22.29      7.99 o
   3   5  -6       27.65       56.65      8.94 o
   5   5  -6      273.57      257.77     12.14 o
   7   5  -6      878.19      816.89     17.58 o
   9   5  -6      131.47      165.54      9.81 o
  11   5  -6       67.20       59.49      8.58 o
  13   5  -6       56.93       65.89     12.94 o
  15   5  -6      211.96      218.24     37.29 o
  17   5  -6       40.61       31.94     13.91 o
  19   5  -6        0.52        0.37      9.28 o
 -10   6  -6       29.22       78.79     22.91 o
  -8   6  -6       30.74       32.97     18.47 o
  -6   6  -6       23.28        2.10     15.66 o
  -4   6  -6       78.77       50.15     11.56 o
  -2   6  -6      121.03      126.20     13.80 o
   0   6  -6      277.96      264.69     14.76 o
   2   6  -6      251.95      247.16     16.41 o
   4   6  -6       86.97      102.71      9.78 o
   6   6  -6      451.48      491.93     16.68 o
   8   6  -6       38.00       28.21      8.21 o
  10   6  -6      227.53      226.11     13.86 o
  12   6  -6       80.13       79.52     10.35 o
  14   6  -6        3.58       -5.77      8.06 o
  16   6  -6       41.34       13.13     13.31 o
  18   6  -6       26.29       19.41     19.64 o
  -9   7  -6      101.19      165.06     28.06 o
  -7   7  -6       37.96       36.24     18.94 o
  -5   7  -6      110.63       89.78     20.57 o
  -3   7  -6      179.90      239.65     26.42 o
  -1   7  -6      576.49      595.67     25.27 o
   1   7  -6       32.52       24.72      9.75 o
   3   7  -6      494.88      544.87     23.45 o
   5   7  -6      279.71      289.42     24.20 o
   7   7  -6      409.61      413.33     23.03 o
   9   7  -6      591.03      565.83     23.93 o
  11   7  -6       49.45       42.54      9.46 o
  13   7  -6       73.84       73.54     10.96 o
  15   7  -6      175.78      194.58     15.79 o
  17   7  -6       16.99       16.76     10.49 o
  -6   8  -6       45.67       23.61     19.64 o
  -4   8  -6      221.81      240.58     28.29 o
  -2   8  -6      288.23      303.01     28.99 o
   0   8  -6       58.63       61.45     17.65 o
   2   8  -6      179.95      186.14     15.64 o
   4   8  -6      172.22      154.93     13.71 o
   6   8  -6        7.12       -2.46     12.86 o
   8   8  -6      137.47      119.24     22.21 o
  10   8  -6      213.99      193.10     15.37 o
  12   8  -6       93.93       97.46     13.99 o
  14   8  -6        0.49       -8.20      9.70 o
  16   8  -6       38.69       47.52     15.68 o
  -5   9  -6       26.24        3.97     16.13 o
  -3   9  -6       56.89       64.30     19.41 o
  -1   9  -6        9.00       23.61     15.20 o
   1   9  -6       43.75       57.75     16.60 o
   3   9  -6       63.17       62.03     11.61 o
   5   9  -6      189.64      190.53     14.74 o
   7   9  -6       97.69       87.97     10.19 o
   9   9  -6      108.54       90.01     21.51 o
  11   9  -6      166.45      147.63     32.97 o
  13   9  -6       30.23       32.58     15.00 o
  15   9  -6       37.05       40.91     30.28 o
  -4  10  -6       24.11       26.42     18.70 o
  -2  10  -6       90.71       95.86     21.28 o
   0  10  -6      168.61      149.17     22.91 o
   2  10  -6       31.22       24.55     14.50 o
   4  10  -6       36.54       35.30     14.26 o
   6  10  -6       95.50      135.60     16.60 o
   8  10  -6       53.65       49.32      9.22 o
  10  10  -6       65.54       44.08     14.78 o
  12  10  -6       31.99       58.86     16.70 o
   1  11  -6       45.93       64.76     18.24 o
   3  11  -6       52.61       31.56     16.83 o
   5  11  -6      122.42      137.71     19.64 o
   7  11  -6       75.14       77.62     15.20 o
 -13   1  -5       33.29       54.01     19.41 o
 -11   1  -5      110.94      104.00     11.47 o
  -9   1  -5      193.97      200.24     13.99 o
  -7   1  -5      567.43      552.32     43.95 o
  -5   1  -5      521.18      480.28     25.95 o
  -3   1  -5      864.61      789.11     28.19 o
  -1   1  -5     2146.63     2203.34     54.56 o
   1   1  -5      151.04      158.38      9.50 o
   3   1  -5      184.61      199.53      6.27 o
   5   1  -5     1976.72     2087.39     31.50 o
   7   1  -5      770.60      811.07     15.41 o
   9   1  -5      378.67      340.60      8.71 o
  11   1  -5      978.98      981.45     19.87 o
  13   1  -5      737.06      743.25     17.68 o
  15   1  -5      981.77      944.10     29.78 o
  17   1  -5      227.52      247.02     16.97 o
  19   1  -5        4.15        3.59      9.81 o
  21   1  -5      201.88      202.24     18.41 o
 -12   2  -5       45.26       56.58     19.17 o
 -10   2  -5       31.96       26.06     11.17 o
  -8   2  -5      650.41      650.37     27.28 o
  -6   2  -5      446.31      432.16     17.70 o
  -4   2  -5      154.17      171.15     15.66 o
  -2   2  -5      255.01      244.64     10.96 o
   0   2  -5      776.90      737.58     19.21 o
   2   2  -5      618.36      609.76     14.73 o
   4   2  -5     2337.89     2339.06     38.66 o
   6   2  -5      468.00      474.05     11.79 o
   8   2  -5      916.82      861.82     15.30 o
  10   2  -5     1084.64     1052.99     18.11 o
  12   2  -5     1757.10     1746.19     29.41 o
  14   2  -5      208.00      222.81     10.57 o
  16   2  -5      163.06      157.62     13.53 o
  18   2  -5      141.15      145.65     14.54 o
  20   2  -5       56.73       38.47     11.71 o
  22   2  -5       47.90       51.79     13.95 o
 -13   3  -5      123.87      131.16     25.02 o
 -11   3  -5       36.67        0.00     15.66 o
  -9   3  -5      142.06      155.64     27.47 o
  -7   3  -5       41.59       61.13     11.45 o
  -5   3  -5       11.85       25.41      8.22 o
  -3   3  -5      272.62      295.63     14.26 o
  -1   3  -5      343.95      379.51     15.02 o
   1   3  -5      143.87      156.66      9.96 o
   3   3  -5      365.04      398.34     11.34 o
   5   3  -5     1056.61     1044.16     16.02 o
   7   3  -5       47.50       66.23     11.69 o
   9   3  -5     1047.85     1036.19     26.20 o
  11   3  -5      421.48      419.86     20.43 o
  13   3  -5      459.35      444.50     28.29 o
  15   3  -5      153.52      155.76     11.82 o
  17   3  -5      188.59      198.11     14.64 o
  19   3  -5        6.01        1.51      9.77 o
  21   3  -5       50.99       53.05     13.38 o
 -12   4  -5        5.24      -17.77     14.96 o
 -10   4  -5       44.61       74.35     20.11 o
  -8   4  -5       16.35       20.43     12.27 o
  -6   4  -5      173.05      175.58     15.11 o
  -4   4  -5      641.70      601.52     20.02 o
  -2   4  -5      758.47      764.14     22.00 o
   0   4  -5     2891.92     2925.51     44.09 o
   2   4  -5      283.70      265.31      9.53 o
   4   4  -5      278.28      286.59     11.22 o
   6   4  -5      326.81      302.17     12.18 o
   8   4  -5       61.55       45.98     10.74 o
  10   4  -5      424.90      441.71     24.32 o
  12   4  -5     1297.59     1296.85     38.53 o
  14   4  -5      109.62      103.24     11.75 o
  16   4  -5       58.89       62.44     10.29 o
  18   4  -5       32.99       37.50     10.12 o
  20   4  -5       23.89       35.40     11.49 o
 -13   5  -5      101.46      121.58     27.12 o
 -11   5  -5      235.99      250.87     31.10 o
  -9   5  -5       15.46       25.25     16.83 o
  -7   5  -5      388.82      392.71     17.36 o
  -5   5  -5      513.44      525.32     19.10 o
  -3   5  -5        0.01        6.96      7.21 o
  -1   5  -5      303.03      316.48     15.09 o
   1   5  -5      971.77      969.04     30.73 o
   3   5  -5     1174.37     1161.94     22.93 o
   5   5  -5      788.08      811.28     16.60 o
   7   5  -5     1350.15     1357.72     42.05 o
   9   5  -5     1127.55     1171.42     45.32 o
  11   5  -5      365.15      382.45     18.31 o
  13   5  -5      565.37      569.01     30.16 o
  15   5  -5      208.67      190.37     30.98 o
  17   5  -5      116.08      146.17     22.80 o
  19   5  -5      205.43      226.20     16.69 o
 -12   6  -5      120.16      121.81     26.19 o
 -10   6  -5      114.50      145.19     25.48 o
  -8   6  -5       77.93       73.43     12.79 o
  -6   6  -5      391.07      429.52     41.50 o
  -4   6  -5      425.29      383.23     16.46 o
  -2   6  -5       80.43       72.72      9.26 o
   0   6  -5      759.25      761.17     19.69 o
   2   6  -5     1375.31     1388.74     27.21 o
   4   6  -5      416.02      399.38     13.40 o
   6   6  -5     2744.10     2659.26    151.04 o
   8   6  -5      847.58      829.12     23.99 o
  10   6  -5      140.02      135.69     10.18 o
  12   6  -5      198.63      221.02     14.22 o
  14   6  -5       31.86       34.27     13.25 o
  16   6  -5      100.05      106.41     17.25 o
  18   6  -5      321.15      337.14     35.77 o
  20   6  -5       19.20       13.01     17.42 o
 -11   7  -5       10.48        4.82     11.12 o
  -9   7  -5       61.85       81.16     22.68 o
  -7   7  -5       39.82       35.87     16.72 o
  -5   7  -5        2.23        9.76      9.72 o
  -3   7  -5        1.78        5.54      7.17 o
  -1   7  -5      196.99      189.57     12.19 o
   1   7  -5      103.73      110.03      9.91 o
   3   7  -5       49.31       57.29      8.21 o
   5   7  -5       18.84       23.17      5.44 o
   7   7  -5      540.68      505.44     22.86 o
   9   7  -5       37.75       42.20     10.33 o
  11   7  -5      109.66       95.15     11.02 o
  13   7  -5      167.16      178.90     14.56 o
  15   7  -5       40.35       42.46     11.03 o
  17   7  -5       73.37       86.72     13.16 o
  19   7  -5       96.15       96.97     16.99 o
 -10   8  -5       20.81       22.14     11.32 o
  -8   8  -5       28.53       20.27     12.39 o
  -6   8  -5       40.26       36.18     11.28 o
  -4   8  -5       63.34       59.37     12.16 o
  -2   8  -5      449.18      367.08     20.54 o
   0   8  -5      271.35      279.06     14.43 o
   2   8  -5      159.33      143.56     10.91 o
   4   8  -5      273.82      270.96     13.47 o
   6   8  -5       33.69       35.08      7.01 o
   8   8  -5      197.92      209.63     16.73 o
  10   8  -5      154.51      201.24     14.67 o
  12   8  -5       22.01       19.71     11.48 o
  14   8  -5       48.21       55.91     11.46 o
  16   8  -5       54.35       63.53     12.82 o
  18   8  -5       98.91       63.88     16.74 o
  -7   9  -5       15.32       -1.67     10.40 o
  -5   9  -5       17.93       14.94     10.42 o
  -3   9  -5      239.94      236.25     18.06 o
  -1   9  -5       47.84       42.50     14.73 o
   1   9  -5      262.65      232.81     19.17 o
   3   9  -5      178.70      192.22     14.60 o
   5   9  -5      106.88      103.84     11.07 o
   7   9  -5      107.23      138.88     21.74 o
   9   9  -5       71.13       87.05     13.18 o
  11   9  -5      223.91      227.22     16.29 o
  13   9  -5       55.62       59.70     11.79 o
  15   9  -5      112.27      136.73     15.78 o
  -6  10  -5       15.41        3.31     13.33 o
  -4  10  -5       46.09       42.93     11.29 o
  -2  10  -5       84.14       77.47     12.68 o
   0  10  -5        5.94        2.10     12.63 o
   2  10  -5       67.11       55.18     15.20 o
   4  10  -5      182.18      184.24     19.17 o
   6  10  -5       13.25       26.13      8.28 o
   8  10  -5      174.97      123.91     21.98 o
  10  10  -5       90.06       99.56     12.93 o
  12  10  -5        3.89        3.25     11.95 o
  14  10  -5       99.66       55.10     15.54 o
  -3  11  -5       13.85        2.10     15.66 o
  -1  11  -5      105.89       90.01     20.34 o
   1  11  -5       40.67       47.46     16.37 o
   3  11  -5       94.68       72.01     16.60 o
   5  11  -5       23.75       10.99     11.69 o
   7  11  -5       38.24       36.71     10.99 o
   0  12  -5       15.39       42.08     18.24 o
   2  12  -5       24.88       62.42     17.54 o
   4  12  -5       44.43       16.13     14.50 o
   6  12  -5      187.17      220.71     22.21 o
   8  12  -5       76.71      142.38     16.60 o
 -12   0  -4      172.62      161.79     21.98 o
 -10   0  -4      504.76      557.38     34.13 o
  -8   0  -4      794.77      843.32     42.08 o
  -6   0  -4      680.47      668.67     35.07 o
  -4   0  -4      355.51      309.55     23.15 o
  -2   0  -4     2433.12     2500.74     81.83 o
   0   0  -4      271.44      292.97     15.90 o
   2   0  -4     6267.39     6089.34    106.94 o
   4   0  -4     4569.33     4808.46    102.25 o
   6   0  -4     1775.34     1770.89     33.24 o
   8   0  -4     7744.20     7829.58    162.41 o
  10   0  -4      980.56     1035.93     27.44 o
  12   0  -4     1092.19     1098.28     30.75 o
  14   0  -4      606.12      572.96     25.13 o
  16   0  -4      332.44      342.99     25.95 o
  18   0  -4       33.51       25.48     15.20 o
  20   0  -4       47.47       68.27     18.24 o
  22   0  -4      179.90      192.18     27.59 o
 -13   1  -4       13.51       -1.64     14.03 o
 -11   1  -4      401.40      448.30     18.77 o
  -9   1  -4      451.96      453.43     18.26 o
  -7   1  -4      142.70      167.65     14.05 o
  -5   1  -4     1678.14     1566.71     42.98 o
  -3   1  -4      953.75      888.39     36.94 o
  -1   1  -4      730.57      739.96     29.82 o
   1   1  -4      858.36      794.65     14.48 o
   3   1  -4     2343.16     2386.83     31.44 o
   5   1  -4     2631.06     2782.05     43.49 o
   7   1  -4      501.34      504.71      9.19 o
   9   1  -4     2108.00     2181.28     29.12 o
  11   1  -4      762.43      780.89     14.89 o
  13   1  -4      563.96      582.40     15.05 o
  15   1  -4     1355.24     1443.67     40.21 o
  17   1  -4      138.38      141.84     13.67 o
  19   1  -4      330.85      315.56     20.16 o
  21   1  -4      190.05      184.93     18.33 o
 -14   2  -4        7.87       19.17     16.60 o
 -12   2  -4       52.83       64.06     18.00 o
 -10   2  -4       49.26       46.92     10.65 o
  -8   2  -4       61.58       55.16     10.92 o
  -6   2  -4      189.60      182.85     10.34 o
  -4   2  -4     2055.13     2112.76     43.44 o
  -2   2  -4     1576.88     1539.35     33.61 o
   0   2  -4     1415.62     1416.83     22.72 o
   2   2  -4     5048.38     5341.43     81.21 o
   4   2  -4     1593.37     1670.23     27.30 o
   6   2  -4     2028.89     2112.74     40.99 o
   8   2  -4     1894.81     1957.02     33.93 o
  10   2  -4     1330.98     1311.90     26.22 o
  12   2  -4      555.86      548.71     12.96 o
  14   2  -4      205.91      208.70     10.32 o
  16   2  -4      207.85      196.75     14.26 o
  18   2  -4       46.68       35.27     10.52 o
  20   2  -4        2.20        8.42     15.20 o
  22   2  -4       24.43       33.19     21.39 o
 -13   3  -4      213.68      232.40     27.35 o
 -11   3  -4       68.20       61.49     18.24 o
  -9   3  -4     1273.51     1364.95     56.81 o
  -7   3  -4      820.64      780.33     43.02 o
  -5   3  -4       29.20       35.62      7.92 o
  -3   3  -4      575.39      593.73     36.84 o
  -1   3  -4       33.68       32.03      4.97 o
   1   3  -4       52.19       59.46      5.13 o
   3   3  -4     1761.01     1824.14     27.31 o
   5   3  -4     1431.60     1570.55     31.68 o
   7   3  -4     1752.00     1772.29     38.67 o
   9   3  -4      299.05      271.10     12.77 o
  11   3  -4     2619.97     2603.36     92.36 o
  13   3  -4     2073.80     1982.87     75.75 o
  15   3  -4      396.93      448.83     18.30 o
  17   3  -4      322.18      310.54     18.43 o
  19   3  -4      101.75      103.84     32.73 o
  21   3  -4       64.74       45.99     13.44 o
 -14   4  -4       53.24       92.59     21.28 o
 -12   4  -4       21.54       16.60     16.60 o
 -10   4  -4       22.43       46.29     16.83 o
  -8   4  -4      116.36      105.50     11.85 o
  -6   4  -4      351.53      367.15     23.46 o
  -4   4  -4        8.67       -2.88      6.24 o
  -2   4  -4      740.16      722.90     17.23 o
   0   4  -4      542.09      512.47     13.69 o
   2   4  -4      182.96      194.62     11.07 o
   4   4  -4     2798.69     2774.55     53.56 o
   6   4  -4     1062.84     1068.10     29.09 o
   8   4  -4      261.28      268.60     13.41 o
  10   4  -4     3209.90     3217.41     62.42 o
  12   4  -4      299.31      331.95     16.58 o
  14   4  -4      463.01      436.44     24.19 o
  16   4  -4      508.46      513.25     30.39 o
  18   4  -4      120.19      124.73     13.58 o
  20   4  -4      115.00      129.02     15.39 o
 -13   5  -4       17.65       31.72     11.10 o
 -11   5  -4       44.71       52.63     11.46 o
  -9   5  -4        3.06        3.82      8.82 o
  -7   5  -4      150.64      187.05     11.85 o
  -5   5  -4      210.50      208.23     10.84 o
  -3   5  -4     1047.02     1098.80     26.67 o
  -1   5  -4      317.92      308.02     10.67 o
   1   5  -4      741.31      805.51     15.72 o
   3   5  -4       32.41       32.59      5.44 o
   5   5  -4     1251.60     1221.08     27.90 o
   7   5  -4      591.69      564.14     34.06 o
   9   5  -4       24.82       14.13      6.40 o
  11   5  -4      361.95      349.92     21.64 o
  13   5  -4       71.08       78.96     24.90 o
  15   5  -4        8.30       -2.36     13.56 o
  17   5  -4      272.75      285.33     16.95 o
  19   5  -4      117.14      130.46     14.31 o
  21   5  -4       14.36        7.62     12.12 o
 -14   6  -4        6.34       -8.07      9.50 o
 -12   6  -4       90.54      103.17     13.23 o
 -10   6  -4       37.54       32.34     10.03 o
  -8   6  -4       76.57       77.61     16.48 o
  -6   6  -4      492.77      460.86     16.54 o
  -4   6  -4        4.88        5.50      7.35 o
  -2   6  -4      609.55      609.54     19.21 o
   0   6  -4       13.06        1.23      4.93 o
   2   6  -4      235.17      232.71      8.80 o
   4   6  -4      169.69      197.06     18.70 o
   6   6  -4      402.94      394.35     15.33 o
   8   6  -4      148.61      136.12     11.07 o
  10   6  -4      376.31      370.68     17.39 o
  12   6  -4      121.09      111.84     11.32 o
  14   6  -4       56.16       61.28     13.15 o
  16   6  -4       65.27       51.51     14.64 o
  18   6  -4       41.05       41.91     18.70 o
  20   6  -4       18.44        4.18     11.47 o
 -13   7  -4      116.49      115.56     12.84 o
 -11   7  -4       87.03       88.53     19.29 o
  -9   7  -4        9.27       -5.53     10.29 o
  -7   7  -4       46.35       69.60     11.06 o
  -5   7  -4      205.15      215.06     15.66 o
  -3   7  -4      310.86      277.20     15.46 o
  -1   7  -4      774.24      761.79     19.30 o
   1   7  -4     1348.18     1318.19     26.05 o
   3   7  -4      151.34      155.92     12.15 o
   5   7  -4     1629.50     1603.34     44.55 o
   7   7  -4      803.49      773.03     27.79 o
   9   7  -4      170.07      140.62     13.97 o
  11   7  -4      456.78      452.27     27.20 o
  13   7  -4       83.17       76.14     11.24 o
  15   7  -4      107.48       90.66     12.65 o
  17   7  -4      336.81      380.04     22.44 o
  19   7  -4      119.32      109.67     13.95 o
 -12   8  -4      157.98      205.98     30.86 o
 -10   8  -4        1.43       16.01      9.06 o
  -8   8  -4      264.75      299.55     18.35 o
  -6   8  -4      266.80      249.58     17.17 o
  -4   8  -4       55.02       60.36     10.69 o
  -2   8  -4      291.12      319.30     14.41 o
   0   8  -4      864.55      798.06     22.12 o
   2   8  -4      227.34      222.50     12.82 o
   4   8  -4      548.34      532.07     15.52 o
   6   8  -4      190.64      188.59     15.78 o
   8   8  -4      177.29      168.11     15.09 o
  10   8  -4       65.77       62.62     10.07 o
  12   8  -4      184.24      189.51     15.01 o
  14   8  -4       79.39       42.74     12.52 o
  16   8  -4       98.18      102.58     14.64 o
  18   8  -4      119.70      136.20     19.43 o
  -9   9  -4       11.66       -2.50     12.74 o
  -7   9  -4       71.01       74.32     11.50 o
  -5   9  -4       17.64       22.62     22.09 o
  -3   9  -4       74.92       81.63     11.92 o
  -1   9  -4      143.00      160.80     13.72 o
   1   9  -4       16.06       14.88      7.75 o
   3   9  -4       91.39      100.29     12.74 o
   5   9  -4      111.48      115.49      9.84 o
   7   9  -4      130.44      123.21     19.87 o
   9   9  -4       58.25       41.83      9.91 o
  11   9  -4      137.40      113.61     13.03 o
  13   9  -4       65.88       58.64     12.29 o
  15   9  -4       16.71       20.08     11.26 o
  17   9  -4       10.43       17.56     14.21 o
  -8  10  -4       10.47       27.82     18.70 o
  -6  10  -4       23.68       49.57     18.70 o
  -4  10  -4       84.80      102.40     19.87 o
  -2  10  -4       93.74       70.84     17.54 o
   0  10  -4       59.02       75.05     16.37 o
   2  10  -4       92.86       81.13     15.66 o
   4  10  -4       54.56       66.63     12.86 o
   6  10  -4      185.12      188.23     12.76 o
   8  10  -4       33.18       41.85     17.07 o
  10  10  -4       26.78       37.12     10.48 o
  12  10  -4       32.60       40.91     11.46 o
  14  10  -4       14.06        5.33     12.34 o
  -7  11  -4        5.60       33.20     19.41 o
  -5  11  -4       50.43       49.10     18.70 o
  -3  11  -4        1.66       -3.04     14.73 o
  -1  11  -4        5.67        6.31     14.03 o
   1  11  -4       38.17       39.51     14.26 o
   3  11  -4       37.71       46.29     13.33 o
   5  11  -4       15.32      -11.46      9.82 o
   7  11  -4       73.83       87.91     12.63 o
   9  11  -4      178.74      230.53     32.97 o
  11  11  -4        3.30        2.57     17.54 o
  13  11  -4      101.19       84.17     24.08 o
  -4  12  -4       69.72       71.54     21.51 o
  -2  12  -4       16.80        9.35     16.37 o
   0  12  -4       89.24       68.50     18.70 o
   2  12  -4       34.18       26.42     14.73 o
   4  12  -4       39.13       62.42     15.20 o
   6  12  -4       23.27        5.85     11.92 o
   8  12  -4       58.35       81.13     14.26 o
 -13   1  -3      363.12      387.35     20.14 o
 -11   1  -3     1301.76     1318.87     31.19 o
  -9   1  -3      749.64      733.92     26.10 o
  -7   1  -3      852.42      884.77     27.43 o
  -5   1  -3      328.17      280.07     19.17 o
  -3   1  -3     4442.41     4826.49    104.24 o
  -1   1  -3       57.80       66.38      6.47 o
   1   1  -3     1113.88     1118.42     16.22 o
   3   1  -3     1724.73     1704.00     24.55 o
   5   1  -3     1597.69     1564.53     26.10 o
   7   1  -3     2830.97     2811.86     44.24 o
   9   1  -3     2204.09     2362.32     30.45 o
  11   1  -3     1010.17      996.56     17.31 o
  13   1  -3      178.02      171.24      8.50 o
  15   1  -3       41.29       38.30      9.03 o
  17   1  -3      232.03      213.43     15.85 o
  19   1  -3       84.86       71.45     13.12 o
  21   1  -3      111.17      119.84     16.43 o
 -14   2  -3      189.60      225.62     25.25 o
 -12   2  -3      186.26      237.33     15.60 o
 -10   2  -3      180.16      176.68     14.08 o
  -8   2  -3      581.29      593.51     40.68 o
  -6   2  -3      974.13      938.35     23.20 o
  -4   2  -3      502.83      442.47     14.37 o
  -2   2  -3       42.54       52.49      9.05 o
   0   2  -3     1755.04     1674.51     23.12 o
   2   2  -3     1751.37     1769.65     25.63 o
   4   2  -3     1554.05     1611.38     54.39 o
   6   2  -3      801.29      803.36     16.42 o
   8   2  -3     2135.68     2194.41     36.84 o
  10   2  -3     2240.56     2264.68     56.51 o
  12   2  -3      753.15      731.01     17.43 o
  14   2  -3      370.66      337.00     18.11 o
  16   2  -3      208.62      211.53     15.05 o
  18   2  -3       98.08      128.48     14.38 o
  20   2  -3      183.41      202.29     18.24 o
  22   2  -3       65.44       79.58     16.95 o
 -15   3  -3       19.32        1.17     15.43 o
 -13   3  -3      178.26      226.79     25.72 o
 -11   3  -3      340.01      344.87     25.95 o
  -9   3  -3       85.32       74.59     10.61 o
  -7   3  -3      498.49      527.41     25.17 o
  -5   3  -3     1103.57     1213.42     27.59 o
  -3   3  -3     1197.10     1279.85     24.13 o
  -1   3  -3     2473.94     2740.93     39.24 o
   1   3  -3      518.96      515.00     10.13 o
   3   3  -3      789.84      866.00     16.68 o
   5   3  -3      132.76      124.76      7.63 o
   7   3  -3      295.56      286.14     12.35 o
   9   3  -3     2177.38     2189.04     43.75 o
  11   3  -3       62.17       63.58     10.59 o
  13   3  -3     2226.61     2232.90     42.33 o
  15   3  -3       19.54       24.21      8.47 o
  17   3  -3      333.59      315.94     19.19 o
  19   3  -3      152.64      165.23     38.23 o
  21   3  -3       21.18       27.48     13.03 o
 -16   4  -3        4.36       -2.81     11.22 o
 -14   4  -3      243.20      283.60     20.34 o
 -12   4  -3      121.78      103.11     20.11 o
 -10   4  -3      738.78      683.22     23.80 o
  -8   4  -3     1139.45     1112.81     32.09 o
  -6   4  -3      441.79      466.15     14.27 o
  -4   4  -3      730.16      747.26     22.10 o
  -2   4  -3      343.47      312.60     10.05 o
   0   4  -3     5238.12     5576.39     75.66 o
   2   4  -3     2942.78     3112.72     47.39 o
   4   4  -3     7282.94     7461.29    128.45 o
   6   4  -3     3636.16     3917.37     70.77 o
   8   4  -3      577.27      568.93     17.86 o
  10   4  -3       70.31       57.69     11.15 o
  12   4  -3       54.41       66.25     13.44 o
  14   4  -3      269.45      286.28     10.82 o
  16   4  -3      228.25      239.17     27.00 o
  18   4  -3      118.32      102.22     13.42 o
  20   4  -3       31.90       24.85     12.25 o
 -15   5  -3      332.56      377.97     35.19 o
 -13   5  -3       20.28       30.99      9.38 o
 -11   5  -3      259.01      241.97     16.39 o
  -9   5  -3      303.71      286.08     17.02 o
  -7   5  -3       21.68       17.29      8.54 o
  -5   5  -3      427.33      459.36     24.21 o
  -3   5  -3     1063.49     1073.38     26.63 o
  -1   5  -3      475.19      467.38     12.46 o
   1   5  -3      763.31      845.07     15.38 o
   3   5  -3      814.01      796.97     53.89 o
   5   5  -3     2280.61     2230.02     43.91 o
   7   5  -3      105.37       92.20      8.62 o
   9   5  -3     1203.38     1158.06     35.85 o
  11   5  -3     2210.13     1996.90     55.86 o
  13   5  -3      204.86      183.42     22.21 o
  15   5  -3     1231.39     1283.28     35.26 o
  17   5  -3      423.54      435.81     21.03 o
  19   5  -3      142.76      158.35     16.40 o
  21   5  -3      270.14      335.31     24.02 o
 -14   6  -3      128.09      135.37     11.31 o
 -12   6  -3       35.72       36.94     17.65 o
 -10   6  -3      177.28      186.48     23.03 o
  -8   6  -3      481.65      453.92     19.71 o
  -6   6  -3      134.46      125.69     12.11 o
  -4   6  -3     2391.47     2323.19     45.62 o
  -2   6  -3     2928.69     2914.19     43.20 o
   0   6  -3      393.47      394.75     10.96 o
   2   6  -3     1765.16     1830.42     28.05 o
   4   6  -3      260.41      254.15     10.84 o
   6   6  -3      490.18      463.32     34.60 o
   8   6  -3     1853.97     1891.30     41.79 o
  10   6  -3     1293.47     1304.24     40.81 o
  12   6  -3      149.83      136.51     15.94 o
  14   6  -3      449.39      445.34     25.70 o
  16   6  -3      247.26      247.70     15.43 o
  18   6  -3      259.33      262.31     19.41 o
  20   6  -3       61.10       52.17     23.61 o
 -13   7  -3       13.87       19.41     18.70 o
 -11   7  -3       88.56       86.49      9.95 o
  -9   7  -3       63.98       60.48      9.49 o
  -7   7  -3      218.22      198.79     13.79 o
  -5   7  -3      295.44      292.52     11.75 o
  -3   7  -3      173.24      175.54     15.00 o
  -1   7  -3      155.69      159.68     10.09 o
   1   7  -3       66.37       73.28      6.42 o
   3   7  -3       94.82       94.43      7.83 o
   5   7  -3      116.35       99.05     11.39 o
   7   7  -3        3.03        5.52      8.74 o
   9   7  -3      213.87      203.92     20.27 o
  11   7  -3       35.25       31.50      9.25 o
  13   7  -3      173.06      189.69     14.86 o
  15   7  -3      113.10      130.35     17.88 o
  17   7  -3       41.55       62.57      9.89 o
  19   7  -3        2.79       -6.77     10.80 o
 -12   8  -3       42.67       66.63     21.74 o
 -10   8  -3        6.65        0.23     14.96 o
  -8   8  -3       65.54       61.81      9.17 o
  -6   8  -3       11.29        0.44      7.78 o
  -4   8  -3       79.12       94.68     11.92 o
  -2   8  -3      190.60      179.68     15.31 o
   0   8  -3      189.35      194.73     14.00 o
   2   8  -3      486.95      515.46     15.74 o
   4   8  -3      173.53      180.37      8.54 o
   6   8  -3      440.01      439.38     25.13 o
   8   8  -3       22.77       25.56      8.68 o
  10   8  -3       59.12       43.71      9.70 o
  12   8  -3      137.91      147.66     19.98 o
  14   8  -3       51.84       43.58     11.44 o
  16   8  -3      120.16      117.56     10.34 o
  18   8  -3       42.04       75.13     21.51 o
 -11   9  -3       50.80       59.85     21.28 o
  -9   9  -3      106.66       97.26     21.51 o
  -7   9  -3      201.70      259.75     27.59 o
  -5   9  -3       45.54       40.45     15.90 o
  -3   9  -3       34.23       52.61     15.20 o
  -1   9  -3      343.27      324.52     25.48 o
   1   9  -3       69.77       86.51     13.09 o
   3   9  -3      374.38      366.04     17.00 o
   5   9  -3      207.58      232.87     22.91 o
   7   9  -3      221.07      214.10     19.99 o
   9   9  -3      122.66      109.02     12.69 o
  11   9  -3       72.56       70.61     11.28 o
  13   9  -3       90.40      124.21     21.84 o
  15   9  -3       36.30       15.99     11.73 o
  17   9  -3       32.99       33.67     23.38 o
 -10  10  -3       75.61       70.61     22.68 o
  -8  10  -3       50.19       76.69     20.11 o
  -6  10  -3      215.43      178.16     25.02 o
  -4  10  -3       86.52       56.58     17.77 o
  -2  10  -3      138.86      130.93     19.64 o
   0  10  -3      203.94      226.32     22.21 o
   2  10  -3       46.13       33.90     12.39 o
   4  10  -3      109.45      106.15     13.79 o
   6  10  -3      164.90      154.68     11.55 o
   8  10  -3       15.32       16.22      9.19 o
  10  10  -3      174.34      168.77     15.05 o
  12  10  -3       78.18       73.98     12.33 o
  14  10  -3       13.47       20.38     15.20 o
  -9  11  -3        3.55        9.59     17.54 o
  -7  11  -3       28.35       30.16     18.00 o
  -5  11  -3       66.36       82.77     21.04 o
  -3  11  -3       48.34       37.88     16.60 o
  -1  11  -3       45.91       51.20     16.13 o
   1  11  -3        8.26       20.11     12.39 o
   3  11  -3       87.13       88.14     15.66 o
   5  11  -3        5.79        4.21     10.29 o
   7  11  -3       39.48       43.72     11.69 o
   9  11  -3       23.63       11.33     16.84 o
  11  11  -3        9.37       15.58     14.36 o
  13  11  -3       19.28        2.10     18.47 o
  -6  12  -3       11.67       20.81     18.47 o
  -4  12  -3       25.48       39.04     17.54 o
  -2  12  -3       49.45       66.63     18.47 o
   0  12  -3        2.15       -0.94     12.86 o
   2  12  -3       41.27       45.36     15.66 o
   4  12  -3        9.84        1.17     11.46 o
   6  12  -3       26.80        5.38     12.39 o
   8  12  -3       72.56       78.79     14.96 o
  10  12  -3       28.39       36.71     13.56 o
  -1  13  -3       66.89       73.65     20.11 o
   1  13  -3       61.57       73.65     18.47 o
   3  13  -3        0.31        9.59     14.26 o
   5  13  -3       22.54       15.20     14.73 o
   7  13  -3       33.19       45.36     16.13 o
 -14   0  -2      416.58      438.14     28.52 o
 -12   0  -2      512.09      493.55     28.52 o
 -10   0  -2     1910.16     1761.46     63.59 o
  -8   0  -2     5322.10     5307.75    164.60 o
  -6   0  -2     2726.86     2666.27     87.21 o
  -4   0  -2     3301.01     3481.56    122.39 o
   0   0  -2    12210.68    12244.16    364.03 o
   2   0  -2     6826.71     7142.06    149.70 o
   6   0  -2     7143.45     7731.12    129.57 o
   8   0  -2     7811.79     7626.25    130.38 o
  10   0  -2     9928.92    10820.41    224.26 o
  12   0  -2      152.95      170.83     18.35 o
  14   0  -2      181.50      174.09     13.62 o
  16   0  -2      245.44      244.79     23.85 o
  18   0  -2      330.03      336.67     29.93 o
  20   0  -2      157.24      143.55     23.61 o
  22   0  -2      151.52      164.60     26.89 o
 -19   1  -2       84.03       89.78     18.47 o
 -13   1  -2      750.65      763.01     25.95 o
 -11   1  -2      672.08      659.00     19.09 o
  -9   1  -2     3422.20     3231.78     73.64 o
  -7   1  -2      745.81      698.75     21.63 o
  -5   1  -2     2956.70     3027.00     69.27 o
  -3   1  -2     5019.28     4951.54    102.79 o
  -1   1  -2      320.67      311.40      8.20 o
   1   1  -2     2422.23     2455.74     28.40 o
   3   1  -2     2865.81     3069.28     62.73 o
   5   1  -2     3330.07     3301.88     50.66 o
   7   1  -2      426.15      394.43      8.50 o
   9   1  -2      204.03      178.33      5.78 o
  11   1  -2     2866.64     2829.49     54.47 o
  13   1  -2      492.79      470.97     23.00 o
  15   1  -2      263.10      277.25     13.72 o
  17   1  -2      570.97      612.05     70.14 o
  19   1  -2       15.32        9.00     10.74 o
  21   1  -2      140.59      139.60     17.28 o
 -18   2  -2       90.43       90.71     16.37 o
 -14   2  -2      175.30      170.21     21.28 o
 -12   2  -2      198.66      170.11     12.34 o
 -10   2  -2     1528.53     1440.18     38.32 o
  -8   2  -2      447.21      451.51     25.84 o
  -6   2  -2      649.80      568.99     28.36 o
  -4   2  -2      513.36      440.22     11.14 o
  -2   2  -2     5442.99     5693.94     77.22 o
   0   2  -2     7244.37     7375.63     95.62 o
   2   2  -2    22296.10    23380.11    681.30 o
   4   2  -2    10450.74    11327.88    189.26 o
   6   2  -2     3061.64     2969.36     49.47 o
   8   2  -2      751.87      693.70     14.31 o
  10   2  -2      298.61      265.26     15.76 o
  12   2  -2      391.56      398.17     12.82 o
  14   2  -2      215.44      209.41     14.59 o
  16   2  -2      200.98      203.95     20.22 o
  18   2  -2       33.72       22.01     10.97 o
  20   2  -2       13.29       11.81     11.45 o
  22   2  -2       43.81       66.10     15.52 o
 -15   3  -2       26.77       23.61     15.20 o
 -13   3  -2      283.91      262.32     26.19 o
 -11   3  -2      629.04      628.18     20.37 o
  -9   3  -2      222.23      237.43     13.37 o
  -7   3  -2      666.44      674.62     18.08 o
  -5   3  -2      224.84      231.35     21.36 o
  -3   3  -2     1149.12     1312.33     18.62 o
  -1   3  -2      167.29      157.04      6.45 o
   1   3  -2     4674.03     5079.85     67.90 o
   3   3  -2     6434.83     6597.72     99.09 o
   5   3  -2      235.04      248.56     11.68 o
   7   3  -2     4490.18     4574.26     71.02 o
   9   3  -2      246.05      212.83     13.81 o
  11   3  -2      321.77      309.83     22.20 o
  13   3  -2     1539.50     1519.52     31.69 o
  15   3  -2     1051.99      975.01     41.03 o
  17   3  -2      204.86      202.44     16.64 o
  19   3  -2      517.76      478.36     24.50 o
  21   3  -2       86.21       71.46     16.13 o
 -16   4  -2      190.38      192.91     10.00 o
 -14   4  -2      160.26      166.93     12.85 o
 -12   4  -2      105.99       82.71     10.29 o
 -10   4  -2      126.13      116.99     11.40 o
  -8   4  -2      184.79      196.26      9.51 o
  -6   4  -2     1105.76     1123.69     21.82 o
  -4   4  -2     1994.32     1954.18     29.77 o
  -2   4  -2      310.56      311.60      9.46 o
   0   4  -2     3829.79     4012.09     50.26 o
   2   4  -2      773.71      793.04     17.98 o
   4   4  -2     3872.09     3994.02    205.06 o
   6   4  -2      303.78      299.58     12.27 o
   8   4  -2      653.68      679.56     24.08 o
  10   4  -2      562.07      613.79     23.93 o
  12   4  -2      399.99      401.00      9.64 o
  14   4  -2      225.21      213.66     13.97 o
  16   4  -2      469.42      483.95     22.51 o
  18   4  -2       69.83       71.27     22.56 o
  20   4  -2      150.28      185.44     18.69 o
 -15   5  -2        9.12        0.94     14.73 o
 -13   5  -2      125.84      116.46     10.22 o
 -11   5  -2      375.64      378.84     24.78 o
  -9   5  -2      109.83       83.36     11.34 o
  -7   5  -2      462.91      482.97     16.57 o
  -5   5  -2      136.10      142.16      8.48 o
  -3   5  -2      728.84      807.86     17.41 o
  -1   5  -2      485.15      512.41     13.59 o
   1   5  -2     1159.91     1339.96     20.95 o
   3   5  -2     2469.50     2715.80     49.99 o
   5   5  -2      464.00      472.51     17.83 o
   7   5  -2       88.33       75.13      7.94 o
   9   5  -2      436.92      388.25     20.40 o
  11   5  -2      403.73      415.52     43.72 o
  13   5  -2      114.75      121.03      6.05 o
  15   5  -2      277.08      276.57     17.12 o
  17   5  -2       55.17       41.41     23.85 o
  19   5  -2        2.97       -6.26     10.38 o
 -16   6  -2      198.43      197.80     28.06 o
 -14   6  -2       54.03       52.61     18.00 o
 -12   6  -2      326.42      302.30     29.69 o
 -10   6  -2      328.44      323.24     14.53 o
  -8   6  -2       64.22       54.09      8.35 o
  -6   6  -2      190.46      193.57     12.49 o
  -4   6  -2      712.22      698.31     17.10 o
  -2   6  -2      223.97      222.26      7.93 o
   0   6  -2      389.92      430.09     10.27 o
   2   6  -2      265.81      273.37      8.87 o
   4   6  -2       79.94       67.95      8.68 o
   6   6  -2      167.04      166.44     12.89 o
   8   6  -2      315.30      278.34     15.35 o
  10   6  -2      282.11      269.16     15.54 o
  12   6  -2      182.76      158.52     16.64 o
  14   6  -2      396.93      368.09     16.15 o
  16   6  -2       61.39       67.24     11.75 o
  18   6  -2       18.42       11.40     10.73 o
  20   6  -2       75.72       96.80     15.98 o
 -15   7  -2       62.89       72.24     21.74 o
 -13   7  -2       83.23      106.61     22.21 o
 -11   7  -2      201.24      218.60     26.19 o
  -9   7  -2      543.06      562.29     35.07 o
  -7   7  -2      253.66      225.46     12.42 o
  -5   7  -2     1919.55     2043.03     49.10 o
  -3   7  -2     1607.66     1599.22     40.81 o
  -1   7  -2      356.88      392.29     15.26 o
   1   7  -2     1760.93     1760.09     30.76 o
   3   7  -2      253.67      247.62      8.40 o
   5   7  -2       26.72       31.75      9.09 o
   7   7  -2     1523.31     1443.56     34.79 o
   9   7  -2     1153.46     1087.06     30.48 o
  11   7  -2       35.67       34.63      9.45 o
  13   7  -2      401.24      372.72     21.29 o
  15   7  -2       70.06       83.21     13.19 o
  17   7  -2      114.13      128.52     12.67 o
  19   7  -2       57.79       70.41     14.88 o
 -14   8  -2        7.31        0.47     17.07 o
 -12   8  -2      135.47      164.60     26.65 o
 -10   8  -2      310.75      293.42     30.16 o
  -8   8  -2       85.19       53.54     16.83 o
  -6   8  -2     1524.73     1446.53     61.02 o
  -4   8  -2      747.87      713.56     38.11 o
  -2   8  -2      331.73      356.17     18.65 o
   0   8  -2      495.04      452.09     19.29 o
   2   8  -2       95.32       99.50      7.60 o
   4   8  -2       91.57      113.58      7.84 o
   6   8  -2      385.00      374.08     20.09 o
   8   8  -2      390.80      349.01     17.80 o
  10   8  -2      162.60      167.16     13.62 o
  12   8  -2      179.27      181.84     10.31 o
  14   8  -2      147.10      142.82     10.56 o
  16   8  -2       54.04       53.59     10.32 o
  18   8  -2       47.62       37.80     13.32 o
 -13   9  -2       27.13       31.80     20.11 o
 -11   9  -2       68.38       84.64     21.74 o
  -9   9  -2       20.29        0.70     15.20 o
  -7   9  -2       32.51       35.07     15.66 o
  -5   9  -2      296.03      262.09     25.72 o
  -3   9  -2      107.98       69.91     16.60 o
  -1   9  -2       15.91       14.50     12.39 o
   1   9  -2      413.23      385.30     24.08 o
   3   9  -2      386.83      391.82     14.02 o
   5   9  -2      173.26      172.31      8.96 o
   7   9  -2       85.30       80.05      5.57 o
   9   9  -2        0.66        1.40      5.10 o
  11   9  -2        5.02        4.75      6.08 o
  13   9  -2       72.83       86.50      9.11 o
  15   9  -2       45.82       52.96      9.66 o
  17   9  -2        0.05       -8.94     11.24 o
 -12  10  -2       54.61       63.13     22.44 o
 -10  10  -2        7.83        2.57     16.60 o
  -8  10  -2       81.84       69.44     19.87 o
  -6  10  -2       31.78       46.06     16.37 o
  -4  10  -2      150.44      156.88     21.28 o
  -2  10  -2      185.93      214.63     22.44 o
   0  10  -2      115.95       89.31     16.37 o
   2  10  -2      216.17      216.97     20.34 o
   4  10  -2      161.45      161.56     16.60 o
   6  10  -2       17.65        1.40      9.12 o
   8  10  -2       12.98       25.59      6.56 o
  10  10  -2       29.53       22.15      7.22 o
  12  10  -2        7.95        4.17      8.88 o
  14  10  -2       82.47      101.32     28.99 o
  -9  11  -2       65.66      115.26     23.85 o
  -7  11  -2       50.28       75.28     20.34 o
  -5  11  -2        1.86       13.33     14.26 o
  -3  11  -2      140.27      124.15     21.51 o
  -1  11  -2       62.18       63.59     16.60 o
   1  11  -2       64.46       47.70     15.20 o
   3  11  -2       54.49       62.66     14.73 o
   5  11  -2      112.93      137.94     16.83 o
   7  11  -2        3.84        7.47      9.44 o
   9  11  -2       38.19       53.14     14.95 o
  11  11  -2       71.23       95.78     11.66 o
  13  11  -2        1.89       -4.44     13.09 o
  -8  12  -2       19.46       -3.04     18.00 o
  -6  12  -2       22.87       39.28     18.24 o
  -4  12  -2       51.23       69.44     18.94 o
  -2  12  -2       73.26       62.66     18.24 o
   0  12  -2       17.44        7.01     14.03 o
   2  12  -2       25.12       25.48     14.03 o
   4  12  -2       32.70        7.95     12.86 o
   6  12  -2        8.44       -9.35     11.22 o
   8  12  -2       43.69       57.71     12.66 o
  10  12  -2       27.30       23.56     11.81 o
  -5  13  -2        0.37       -3.97     15.66 o
  -3  13  -2       20.03       23.61     17.07 o
  -1  13  -2        6.21       -0.70     14.50 o
   1  13  -2        4.04       -0.23     14.26 o
   3  13  -2        3.91       -0.47     14.03 o
   5  13  -2        2.74       13.33     14.03 o
   7  13  -2        9.29        3.97     14.73 o
 -19   1  -1      124.66      119.55     19.99 o
 -17   1  -1      169.15      182.83     19.64 o
 -15   1  -1      325.78      287.58     22.91 o
 -13   1  -1      669.08      624.98     99.48 o
 -11   1  -1     1748.66     1639.50     33.16 o
  -9   1  -1      334.89      325.31     19.13 o
  -7   1  -1      272.18      253.24     10.04 o
  -5   1  -1      102.03      113.62      5.24 o
  -3   1  -1     4362.08     4225.96     51.90 o
   3   1  -1     1159.79     1167.60     19.19 o
   5   1  -1     3901.04     4009.99     59.63 o
   7   1  -1     6768.21     7262.62    106.69 o
   9   1  -1      408.55      406.69     15.12 o
  11   1  -1       51.31       54.03      6.58 o
  13   1  -1      383.42      359.22     15.56 o
  15   1  -1       12.62       12.82      9.34 o
  17   1  -1       71.71       85.78     18.47 o
  19   1  -1      116.28      128.03     15.40 o
  21   1  -1      180.32      165.01     19.01 o
 -18   2  -1       91.93       82.70     17.18 o
 -16   2  -1      486.26      483.50     26.19 o
 -14   2  -1      323.94      378.06     26.42 o
 -12   2  -1      104.74      101.70     16.60 o
 -10   2  -1     2747.89     2742.25     93.52 o
  -8   2  -1     1759.05     1692.31     44.65 o
  -6   2  -1      574.76      576.54     12.43 o
  -4   2  -1    10093.36    10523.61    146.62 o
  -2   2  -1     8927.38     9361.97    138.64 o
   0   2  -1     7369.10     7761.89    114.45 o
   4   2  -1     1041.61     1124.67     23.29 o
   6   2  -1     5552.55     5538.36    120.76 o
   8   2  -1     4063.99     4193.39     63.07 o
  10   2  -1       35.27       39.88      5.18 o
  12   2  -1      738.34      743.68     27.05 o
  14   2  -1      763.08      802.16     35.65 o
  16   2  -1      191.23      186.01     15.85 o
  18   2  -1      259.13      251.71     19.43 o
  20   2  -1      157.16      154.51     17.69 o
 -19   3  -1       49.28       57.28     20.57 o
 -17   3  -1      140.70      145.07      8.18 o
 -15   3  -1      326.43      328.67     15.52 o
 -13   3  -1      258.21      247.13     23.15 o
 -11   3  -1      927.34      971.91     43.25 o
  -9   3  -1      546.22      550.40     22.50 o
  -7   3  -1      891.44      991.45     29.24 o
  -5   3  -1     7703.03     8254.23    100.72 o
  -3   3  -1      351.59      344.10      8.20 o
  -1   3  -1      432.70      455.69      7.85 o
   1   3  -1      938.48     1050.27     16.35 o
   3   3  -1     4063.19     4135.47     72.40 o
   5   3  -1      357.41      365.49     16.60 o
   7   3  -1      540.14      570.76     25.95 o
   9   3  -1     1041.65      939.62     17.91 o
  11   3  -1       54.26       43.32      6.13 o
  13   3  -1      438.69      441.18     16.30 o
  15   3  -1      963.88     1007.44     33.27 o
  17   3  -1       43.82       50.75     11.95 o
  19   3  -1       52.20       59.96     13.67 o
  21   3  -1       51.58       23.60     17.42 o
 -18   4  -1       92.42       79.96     22.44 o
 -16   4  -1       92.73      100.07     19.41 o
 -14   4  -1      190.27      183.53     22.44 o
 -12   4  -1      469.46      412.01     31.45 o
 -10   4  -1       20.70       10.71      6.34 o
  -8   4  -1     1131.46     1123.30     25.82 o
  -6   4  -1     1635.41     1566.19     32.47 o
  -4   4  -1     1522.81     1552.34     36.02 o
  -2   4  -1     2608.90     2743.57     38.23 o
   0   4  -1     2868.74     3021.18     38.02 o
   2   4  -1      330.71      290.77      9.67 o
   4   4  -1     2152.30     2170.93     41.44 o
   6   4  -1     2118.88     2133.08     42.30 o
   8   4  -1     1796.02     1844.99     48.59 o
  10   4  -1      203.70      196.78      8.22 o
  12   4  -1      313.83      324.66     13.42 o
  14   4  -1       56.27       60.09     16.25 o
  16   4  -1       45.94       35.43     10.98 o
  18   4  -1      107.39      105.51     15.01 o
  20   4  -1        6.11        9.33     12.41 o
 -17   5  -1       10.38       35.07     20.11 o
 -15   5  -1       17.53       19.17     14.96 o
 -13   5  -1      762.16      887.28     44.66 o
 -11   5  -1       59.59       36.47     15.20 o
  -9   5  -1      380.51      400.03     28.29 o
  -7   5  -1     1286.53     1227.07     30.78 o
  -5   5  -1      599.07      615.00     21.28 o
  -3   5  -1      484.80      473.32     18.25 o
  -1   5  -1     1918.61     2030.07     32.80 o
   1   5  -1     1654.18     1711.24     25.27 o
   3   5  -1      580.92      624.77     19.93 o
   5   5  -1     4136.26     4189.27     95.62 o
   7   5  -1     1122.79     1074.29     21.36 o
   9   5  -1      266.56      281.32     18.10 o
  11   5  -1     1907.36     1898.66     33.92 o
  13   5  -1      259.92      242.26     15.61 o
  15   5  -1       67.63       78.63     14.50 o
  17   5  -1      267.18      279.57     19.82 o
  19   5  -1       82.60       71.86     14.98 o
 -16   6  -1        1.52       -4.91     15.20 o
 -14   6  -1       83.83       88.61     20.34 o
 -12   6  -1      396.61      358.65     31.80 o
 -10   6  -1       74.70       73.65     17.07 o
  -8   6  -1      782.65      872.55     41.85 o
  -6   6  -1     2184.07     2028.69     75.52 o
  -4   6  -1      260.78      285.24     20.57 o
  -2   6  -1     4103.51     4073.01     74.65 o
   0   6  -1     1984.62     2073.44     34.18 o
   2   6  -1     2084.60     2345.81     37.91 o
   4   6  -1     1834.27     1949.24     48.37 o
   6   6  -1      906.98      856.24     18.82 o
   8   6  -1       85.52       85.39      9.97 o
  10   6  -1      670.91      716.93     20.55 o
  12   6  -1      120.61      111.70      9.38 o
  14   6  -1      113.99      103.72     12.67 o
  16   6  -1      267.64      281.94     19.21 o
  18   6  -1       69.58       99.14     15.11 o
 -15   7  -1      202.18      204.81     27.82 o
 -13   7  -1      232.39      214.86     27.12 o
 -11   7  -1      294.88      273.31     27.82 o
  -9   7  -1      226.24      200.60     23.38 o
  -7   7  -1      339.65      353.97     27.59 o
  -5   7  -1       57.49       64.53     14.50 o
  -3   7  -1      740.74      749.58     21.49 o
  -1   7  -1      125.44      139.11     16.09 o
   1   7  -1      216.25      264.58     11.59 o
   3   7  -1       21.96       16.80      4.08 o
   5   7  -1      137.93      135.07      5.43 o
   7   7  -1      406.80      398.24     12.19 o
   9   7  -1      286.61      273.04      9.50 o
  11   7  -1      227.83      255.05     12.32 o
  13   7  -1      244.30      228.43     12.62 o
  15   7  -1       23.51       20.52      9.49 o
  17   7  -1       66.17       81.79     11.65 o
 -16   8  -1       16.31       41.62     20.34 o
 -14   8  -1       41.18       47.93     19.64 o
 -12   8  -1       65.55       77.62     20.34 o
 -10   8  -1      297.15      275.18     28.29 o
  -8   8  -1      295.57      276.12     27.12 o
  -6   8  -1      192.27      176.75     21.74 o
  -4   8  -1     2281.60     2236.54     82.77 o
  -2   8  -1       47.38       59.97     11.46 o
   0   8  -1      389.53      419.19     18.25 o
   2   8  -1     1321.14     1462.56     36.95 o
   4   8  -1      433.20      443.88     11.22 o
   6   8  -1      490.17      503.30     12.77 o
   8   8  -1      882.49      920.13     18.33 o
  10   8  -1       73.23       68.20      7.79 o
  12   8  -1      126.45      130.60     14.98 o
  14   8  -1      103.07      115.47     14.64 o
  16   8  -1       15.46       13.63      9.84 o
 -15   9  -1       33.40       42.32     22.21 o
 -13   9  -1       43.56       28.29     18.94 o
 -11   9  -1      257.62      227.72     28.99 o
  -9   9  -1      223.67      192.89     25.48 o
  -7   9  -1      603.26      517.64     34.84 o
  -5   9  -1     1550.94     1532.57     64.53 o
  -3   9  -1      289.11      276.59     25.02 o
  -1   9  -1     1045.69     1044.48     32.63 o
   1   9  -1      141.70      184.00     11.57 o
   3   9  -1      532.30      501.48     53.07 o
   5   9  -1      548.09      569.46     18.19 o
   7   9  -1       99.91       97.25      8.21 o
   9   9  -1      176.43      183.46     10.93 o
  11   9  -1      188.24      180.80     11.67 o
  13   9  -1       93.56      106.37     10.61 o
  15   9  -1      235.99      264.68     17.47 o
 -12  10  -1       64.16       61.96     20.57 o
 -10  10  -1       20.53       28.06     18.24 o
  -8  10  -1      210.70      184.24     25.95 o
  -6  10  -1        5.53       14.96     14.03 o
  -4  10  -1       82.06       67.10     17.30 o
  -2  10  -1      112.78      126.72     19.17 o
   0  10  -1      143.85      123.68     18.00 o
   2  10  -1      106.40      137.71     17.54 o
   4  10  -1       69.24       65.46     13.56 o
   6  10  -1       65.36       68.36      9.87 o
   8  10  -1       87.12      112.08     16.50 o
  10  10  -1        6.91        8.74      8.48 o
  12  10  -1       33.49       40.17     10.62 o
  14  10  -1       11.30       18.24     15.43 o
 -11  11  -1       12.68      -14.26     17.30 o
  -9  11  -1       18.63       22.21     18.47 o
  -7  11  -1       15.49       12.39     15.66 o
  -5  11  -1      109.77      100.53     19.87 o
  -3  11  -1       44.20       38.58     15.43 o
  -1  11  -1       51.19       22.44     14.03 o
   1  11  -1      195.31      187.98     21.74 o
   3  11  -1       14.57       11.22     12.86 o
   5  11  -1       70.78       65.70     14.50 o
   7  11  -1       63.51       75.18     14.85 o
   9  11  -1       96.68      113.50     20.86 o
  11  11  -1       35.51       44.68     11.17 o
  13  11  -1       11.95       16.37     15.43 o
  -8  12  -1       15.10       17.77     17.77 o
  -6  12  -1        1.93       23.85     17.07 o
  -4  12  -1       49.45       64.06     18.47 o
  -2  12  -1       37.23       35.77     16.60 o
   0  12  -1       38.32       42.79     16.37 o
   2  12  -1       19.91       21.74     14.03 o
   4  12  -1       78.72       94.22     18.47 o
   6  12  -1       59.00       50.59     16.48 o
   8  12  -1      138.93      147.14     18.24 o
  10  12  -1        7.72       -2.10     14.26 o
  -5  13  -1        7.05       13.09     16.60 o
  -3  13  -1       27.41       52.84     18.00 o
  -1  13  -1       24.57       16.37     16.37 o
   1  13  -1       80.71       88.14     19.17 o
   3  13  -1       42.68       41.38     17.54 o
   5  13  -1        3.81       -1.64     14.73 o
   7  13  -1       34.63       39.75     18.00 o
 -20   0   0      269.00      276.59     22.44 o
 -18   0   0      377.90      377.59     25.25 o
 -16   0   0      885.98      864.36     38.81 o
 -14   0   0      622.46      618.40     30.86 o
 -12   0   0     4105.95     4030.26    122.28 o
 -10   0   0     2407.81     2317.67     75.52 o
  -8   0   0      146.08      154.41      8.25 o
  -6   0   0    17509.66    17288.65    517.17 o
   6   0   0    17734.05    18216.61    518.80 o
   8   0   0      148.75      151.96      9.84 o
  10   0   0     2428.37     2424.35     72.48 o
  12   0   0     4067.26     3909.86    129.29 o
  14   0   0      610.07      531.20     33.43 o
  16   0   0      884.34      874.65     45.12 o
  18   0   0      378.88      391.85     34.13 o
  20   0   0      270.28      227.96     29.93 o
 -19   1   0      259.27      287.65     15.39 o
 -17   1   0      343.76      331.74     16.60 o
 -15   1   0      147.22      158.11      9.48 o
 -13   1   0     2304.58     2266.42     52.80 o
 -11   1   0      778.51      704.79     21.52 o
  -9   1   0      974.82      940.74     17.53 o
  -7   1   0     5823.55     5786.79     87.52 o
  -5   1   0     1919.57     1842.80     31.49 o
  -3   1   0     6944.28     7008.01    119.84 o
   3   1   0     6967.45     6946.47    119.93 o
   5   1   0     1892.79     1839.26     29.41 o
   7   1   0     5810.04     5793.18     87.38 o
   9   1   0      990.79     1006.75     39.35 o
  11   1   0      769.23      701.31     22.52 o
  13   1   0     2301.46     2201.84     57.03 o
  15   1   0      150.22      171.10     15.29 o
  17   1   0      346.42      338.89     22.11 o
  19   1   0      257.97      337.02     23.63 o
 -20   2   0       81.03      118.77     21.28 o
 -18   2   0       25.27       15.90     14.73 o
 -16   2   0      167.57      155.90     10.58 o
 -14   2   0       78.82       89.18      7.58 o
 -12   2   0      116.47      102.34      9.10 o
 -10   2   0     1052.36     1078.74     31.82 o
  -8   2   0     2640.71     2790.72    123.21 o
  -6   2   0    10191.61    10568.31    183.85 o
  -4   2   0     3711.16     3633.48     55.23 o
  -2   2   0     7327.92     7660.90    161.11 o
   0   2   0     1729.09      768.74     26.65 o
   2   2   0     7424.12     7790.91    114.87 o
   4   2   0     3663.30     3655.34     49.50 o
   6   2   0    10173.43    10717.49    141.47 o
   8   2   0     2699.87     2905.00     52.71 o
  10   2   0     1023.34     1046.80     24.42 o
  12   2   0      123.34       93.19     10.50 o
  14   2   0       72.81       77.89     12.15 o
  16   2   0      171.36      128.67     14.88 o
  18   2   0       25.27       37.56     12.56 o
  20   2   0       79.64       77.52     34.37 o
 -19   3   0        6.38       -3.97     15.20 o
 -17   3   0       14.38      -18.00     13.09 o
 -15   3   0      259.57      260.59     17.58 o
 -13   3   0        9.24       10.75     11.69 o
 -11   3   0       79.98       92.82     14.73 o
  -9   3   0     2181.47     2071.95     82.77 o
  -7   3   0      195.97      172.75     11.61 o
  -5   3   0     1593.65     1569.38     35.07 o
  -3   3   0     2454.18     2431.95     55.05 o
  -1   3   0      888.43      875.32     18.51 o
   1   3   0      894.52      908.73     12.40 o
   3   3   0     2475.80     2467.63     28.75 o
   5   3   0     1674.33     1680.86     24.30 o
   7   3   0      190.73      204.03      7.53 o
   9   3   0     2241.61     2195.34     41.74 o
  11   3   0       75.85       64.65      9.51 o
  13   3   0        9.02       -1.43      7.21 o
  15   3   0      263.07      277.86     18.81 o
  17   3   0       15.83       32.86     12.20 o
  19   3   0        6.33       15.92     12.69 o
 -20   4   0        4.42       21.98     19.41 o
 -18   4   0       85.56      133.50     23.15 o
 -16   4   0       39.25       36.56     11.04 o
 -14   4   0      159.34      128.21     13.95 o
 -12   4   0      871.57      896.86     43.02 o
 -10   4   0      806.65      786.27     38.11 o
  -8   4   0      757.70      669.48     24.10 o
  -6   4   0     1086.66     1165.03     44.66 o
  -4   4   0     1237.65     1106.01     29.67 o
  -2   4   0     1714.47     1661.76     53.70 o
   0   4   0      325.54      380.05      8.12 o
   2   4   0     1736.65     1656.23     24.96 o
   4   4   0     1235.45     1142.28     14.99 o
   6   4   0     1065.74     1173.13     19.56 o
   8   4   0      749.93      696.99     15.47 o
  10   4   0      831.74      823.35     35.14 o
  12   4   0      889.62      863.81     23.50 o
  14   4   0      171.15      147.17     14.76 o
  16   4   0       39.97       22.88     14.03 o
  18   4   0       85.13       93.74     15.48 o
  20   4   0        4.64       22.58     13.65 o
 -19   5   0        6.17       22.21     19.64 o
 -17   5   0       39.13       14.50     17.77 o
 -15   5   0      176.66      157.81     16.18 o
 -13   5   0       42.38       45.21     11.00 o
 -11   5   0      454.03      471.34     31.10 o
  -9   5   0       83.57       68.50     14.73 o
  -7   5   0       28.50       24.08     11.22 o
  -5   5   0      780.15      697.66     32.73 o
  -3   5   0       67.14       70.29      6.38 o
  -1   5   0      743.20      752.69     17.71 o
   1   5   0      713.74      736.73     12.69 o
   3   5   0       69.21       69.65      5.21 o
   5   5   0      779.96      766.36     12.55 o
   7   5   0       27.40       19.12      3.98 o
   9   5   0       78.21       83.97      6.40 o
  11   5   0      456.05      456.96     16.70 o
  13   5   0       40.83       38.76     10.55 o
  15   5   0      176.92      168.22     16.95 o
  17   5   0       39.07       32.11     12.42 o
  19   5   0        6.26       21.43     13.45 o
 -18   6   0        8.03       27.59     19.87 o
 -16   6   0       46.24       45.97     13.14 o
 -14   6   0       47.20       52.04     12.15 o
 -12   6   0      310.56      323.42     23.15 o
 -10   6   0      604.33      561.82     34.84 o
  -8   6   0      146.65      159.69     19.41 o
  -6   6   0     1288.02     1306.48     52.37 o
  -4   6   0     1035.88     1058.65     41.85 o
  -2   6   0      664.83      733.46     27.34 o
   0   6   0     2114.04     2362.04     38.91 o
   2   6   0      653.29      697.36     12.97 o
   4   6   0     1027.34     1022.40     20.22 o
   6   6   0     1292.85     1335.53     23.39 o
   8   6   0      142.16      139.75      7.38 o
  10   6   0      608.04      562.53     14.90 o
  12   6   0      310.87      284.94     24.76 o
  14   6   0       50.15       56.03      9.93 o
  16   6   0       47.81       61.45     19.29 o
  18   6   0        7.66        6.16     14.85 o
 -17   7   0        4.66       10.75     16.60 o
 -15   7   0      124.62      118.07     22.91 o
 -13   7   0      203.28      218.89     19.14 o
 -11   7   0       97.64       82.46     13.36 o
  -9   7   0     1006.11      978.83     33.23 o
  -7   7   0      880.83      825.55     41.85 o
  -5   7   0      483.83      440.48     28.99 o
  -3   7   0     3806.99     3894.61     72.83 o
  -1   7   0     1003.46     1103.41     22.23 o
   1   7   0      990.65     1051.35     21.34 o
   3   7   0     3807.39     3881.76     50.35 o
   5   7   0      498.57      510.43     11.21 o
   7   7   0      872.08      897.38     16.37 o
   9   7   0     1007.88      950.66     19.81 o
  11   7   0      101.07      100.21     12.15 o
  13   7   0      207.22      227.60     14.71 o
  15   7   0      122.98      107.14     12.65 o
  17   7   0        4.64        1.51     12.32 o
 -16   8   0      100.52       73.41     21.74 o
 -14   8   0      278.44      274.95     30.39 o
 -12   8   0        1.52      -17.77     13.56 o
 -10   8   0      144.98      152.23     15.95 o
  -8   8   0      173.62      182.14     16.20 o
  -6   8   0      217.59      172.84     15.66 o
  -4   8   0      342.52      324.93     20.69 o
  -2   8   0     1002.91      964.46     30.41 o
   0   8   0        0.01       -7.31      5.30 o
   2   8   0     1011.26      999.49     21.39 o
   4   8   0      348.10      332.00     15.90 o
   6   8   0      215.85      222.54      8.40 o
   8   8   0      169.65      167.15     12.75 o
  10   8   0      143.17      150.98     10.83 o
  12   8   0        1.46       -4.45      7.19 o
  14   8   0      275.91      294.51     17.55 o
  16   8   0       99.79      116.02     16.21 o
 -15   9   0       36.46       39.28     20.11 o
 -13   9   0        0.16        1.17     14.96 o
 -11   9   0       74.46       59.85     18.70 o
  -9   9   0       82.24      114.80     20.57 o
  -7   9   0      151.64      168.10     22.68 o
  -5   9   0      243.38      264.25     30.63 o
  -3   9   0      176.77      142.31     19.41 o
  -1   9   0       88.32       80.05     11.81 o
   1   9   0       84.08       85.61      9.47 o
   3   9   0      177.75      179.39     10.79 o
   5   9   0      247.70      244.57     11.55 o
   7   9   0      149.03      170.31     17.28 o
   9   9   0       80.83       68.72      8.78 o
  11   9   0       75.22       74.38      9.61 o
  13   9   0        0.24       -6.65      8.77 o
  15   9   0       36.82       53.77     19.41 o
 -14  10   0       13.94        3.04     18.70 o
 -12  10   0       64.89       54.01     19.87 o
 -10  10   0       83.46      122.04     22.68 o
  -8  10   0       91.67       64.06     19.17 o
  -6  10   0      540.29      570.94     36.94 o
  -4  10   0      318.87      281.26     26.65 o
  -2  10   0        7.33        5.38     13.33 o
   0  10   0      219.45      236.37     23.61 o
   2  10   0        7.53       19.64     12.63 o
   4  10   0      319.54      300.90     24.32 o
   6  10   0      543.02      561.99     21.37 o
   8  10   0       88.22      113.72     12.26 o
  10  10   0       86.86       83.83     11.98 o
  12  10   0       67.24       54.14     12.26 o
  14  10   0       14.81       43.49     18.00 o
 -11  11   0       75.65      119.94     24.32 o
  -9  11   0       81.43       97.50     21.04 o
  -7  11   0      223.37      194.29     26.65 o
  -5  11   0       33.07       31.33     16.60 o
  -3  11   0       69.51       35.54     16.13 o
  -1  11   0      194.59      210.65     24.08 o
   1  11   0      196.56      164.60     21.74 o
   3  11   0       71.58       52.61     15.66 o
   5  11   0       31.00       46.60     26.89 o
   7  11   0      228.26      239.83     17.62 o
   9  11   0       82.44       74.24     12.37 o
  11  11   0       77.96      104.74     20.11 o
 -10  12   0       13.55       25.02     20.34 o
  -8  12   0       24.69       -3.51     17.30 o
  -6  12   0        0.35       -8.42     15.66 o
  -4  12   0        1.35       27.82     15.43 o
  -2  12   0       49.80       17.54     15.20 o
   0  12   0       25.94       15.66     14.96 o
   2  12   0       49.02       27.59     15.20 o
   4  12   0        1.61       16.37     14.03 o
   6  12   0        0.49        3.05     19.17 o
   8  12   0       25.69       22.07     12.71 o
  10  12   0       13.22       12.86     16.60 o
  -7  13   0       25.49       57.98     21.74 o
  -5  13   0       27.65       21.74     18.00 o
  -3  13   0        6.12       -2.34     15.20 o
  -1  13   0       10.49       70.61     19.17 o
   1  13   0       10.51        9.82     15.90 o
   3  13   0        5.97       12.39     15.90 o
   5  13   0       26.89       19.64     15.66 o
   7  13   0       25.75       31.10     17.07 o
 -21   1   1      179.50      214.16     19.64 o
 -19   1   1      116.96      115.50     16.37 o
 -17   1   1       69.59       68.84      7.25 o
 -15   1   1        9.53        0.87      4.19 o
 -13   1   1      400.04      351.53     11.65 o
 -11   1   1       54.78       59.49      5.20 o
  -9   1   1      402.09      392.72      9.69 o
  -7   1   1     6660.13     7148.89     94.96 o
  -5   1   1     3842.65     3915.37     59.76 o
  -3   1   1     1204.52     1202.31     21.78 o
   3   1   1     4379.09     4169.96     63.36 o
   5   1   1       88.87       98.52      6.58 o
   7   1   1      278.87      270.65      9.21 o
   9   1   1      345.95      329.59     20.32 o
  11   1   1     1743.47     1656.71     45.04 o
  13   1   1      656.12      632.67     51.90 o
  15   1   1      332.17      314.55     20.91 o
  17   1   1      170.38      160.96     17.60 o
  19   1   1      126.44      115.18     17.50 o
 -20   2   1      159.60      174.88     21.04 o
 -18   2   1      261.22      278.92     24.55 o
 -16   2   1      201.17      180.03     20.11 o
 -14   2   1      774.69      800.86     26.40 o
 -12   2   1      726.88      738.03     23.84 o
 -10   2   1       38.23       45.75      6.37 o
  -8   2   1     4000.15     4056.50     74.53 o
  -6   2   1     5572.55     5776.98     85.73 o
  -4   2   1     1055.77     1166.06     31.33 o
   0   2   1     7472.64     7894.74    114.89 o
   2   2   1     8910.19     9492.36    113.87 o
   4   2   1    10165.91    10423.06    154.42 o
   6   2   1      585.86      568.75     14.85 o
   8   2   1     1742.47     1699.31     34.67 o
  10   2   1     2766.05     2835.96     67.52 o
  12   2   1      109.69       93.55     13.22 o
  14   2   1      319.48      283.92     29.11 o
  16   2   1      490.47      476.40     24.81 o
  18   2   1       94.50       78.68     14.81 o
 -21   3   1       53.02       66.17     17.30 o
 -19   3   1       52.24       48.40     16.37 o
 -17   3   1       42.75       50.03     16.13 o
 -15   3   1      960.97     1068.28     35.30 o
 -13   3   1      433.47      454.12     20.56 o
 -11   3   1       50.97       58.51     13.84 o
  -9   3   1     1059.89      937.94     22.96 o
  -7   3   1      573.30      650.92     27.89 o
  -5   3   1      349.29      362.40     10.98 o
  -3   3   1     4067.11     4068.52    101.65 o
  -1   3   1      910.64     1023.99     18.12 o
   1   3   1      426.32      451.47      8.66 o
   3   3   1      330.58      330.34      7.33 o
   5   3   1     7708.16     8393.35    111.53 o
   7   3   1      900.87      990.27     22.55 o
   9   3   1      536.01      555.08     37.21 o
  11   3   1      929.13      934.52     31.14 o
  13   3   1      259.70      258.69     18.24 o
  15   3   1      329.42      343.94     22.12 o
  17   3   1      140.69      154.40     17.44 o
  19   3   1       49.48       80.47     15.92 o
 -20   4   1        6.01      -12.16     15.43 o
 -18   4   1      106.28      102.64     20.34 o
 -16   4   1       47.51       68.74     11.35 o
 -14   4   1       56.18       69.35     15.90 o
 -12   4   1      311.05      313.67     18.48 o
 -10   4   1      199.40      192.73     13.37 o
  -8   4   1     1799.31     1892.95     46.70 o
  -6   4   1     2067.95     2053.57     50.01 o
  -4   4   1     2212.32     2155.05     41.07 o
  -2   4   1      318.43      311.54     10.25 o
   0   4   1     2868.80     3065.07     47.25 o
   2   4   1     2611.68     2739.05     32.62 o
   4   4   1     1497.21     1517.88     24.06 o
   6   4   1     1635.02     1629.69     29.47 o
   8   4   1     1126.52     1092.38     33.93 o
  10   4   1       17.07       26.65      7.53 o
  12   4   1      465.80      432.46     36.01 o
  14   4   1      194.36      184.33     20.34 o
  16   4   1       90.77       87.00     14.70 o
  18   4   1       93.53       90.73     23.85 o
 -19   5   1       84.88       74.11     20.81 o
 -17   5   1      267.23      292.02     30.39 o
 -15   5   1       66.07       52.52     11.38 o
 -13   5   1      274.96      260.53     17.77 o
 -11   5   1     1862.08     1814.39     49.84 o
  -9   5   1      267.74      272.36     16.44 o
  -7   5   1     1107.66     1097.50     31.57 o
  -5   5   1     4087.24     4367.86    125.08 o
  -3   5   1      576.25      607.51     14.16 o
  -1   5   1     1660.19     1740.81     29.53 o
   1   5   1     1877.38     1969.60     30.00 o
   3   5   1      492.38      481.06     10.49 o
   5   5   1      595.40      614.33     15.44 o
   7   5   1     1260.09     1266.82     22.68 o
   9   5   1      390.27      374.91     18.02 o
  11   5   1       55.50       52.79     11.67 o
  13   5   1      760.25      772.28     30.17 o
  15   5   1       21.27       22.40     11.98 o
  17   5   1        9.62       21.15     22.33 o
 -18   6   1       66.98       66.87     20.81 o
 -16   6   1      266.70      222.62     23.85 o
 -14   6   1      111.69      135.28     15.11 o
 -12   6   1      118.63      101.52     13.06 o
 -10   6   1      675.58      747.34     34.49 o
  -8   6   1       93.42       87.56     11.24 o
  -6   6   1      943.14      941.23     28.60 o
  -4   6   1     1762.75     1914.39    122.28 o
  -2   6   1     2114.24     2335.92     39.36 o
   0   6   1     1991.07     2060.08     35.10 o
   2   6   1     4062.70     4058.02     51.10 o
   4   6   1      275.44      260.42      8.19 o
   6   6   1     2160.96     2142.29     33.84 o
   8   6   1      799.09      832.20     25.49 o
  10   6   1       73.93       71.28      8.75 o
  12   6   1      405.77      441.19     19.01 o
  14   6   1       85.24       92.37     12.90 o
  16   6   1        1.22       -3.86      9.02 o
  18   6   1       29.04       18.00     13.89 o
 -17   7   1       67.40       98.00     18.59 o
 -15   7   1       26.01       44.78     12.81 o
 -13   7   1      235.89      224.73     18.63 o
 -11   7   1      242.44      279.94     27.12 o
  -9   7   1      284.92      297.56     19.26 o
  -7   7   1      411.49      405.77     20.50 o
  -5   7   1      145.67      137.30     14.73 o
  -3   7   1       20.99       13.49      6.10 o
  -1   7   1      209.28      247.80     10.52 o
   1   7   1      125.54      143.05      8.07 o
   3   7   1      741.69      724.33     13.63 o
   5   7   1       53.82       58.81      5.62 o
   7   7   1      340.99      326.37     11.94 o
   9   7   1      226.40      225.79     12.28 o
  11   7   1      291.62      313.71     16.61 o
  13   7   1      235.37      233.86     15.77 o
  15   7   1      202.29      213.60     16.24 o
  17   7   1       17.66       14.55     13.70 o
 -16   8   1       15.71       20.11     17.30 o
 -14   8   1      101.57       97.03     20.57 o
 -12   8   1      127.63      135.68     16.34 o
 -10   8   1       73.40       59.39     12.14 o
  -8   8   1      887.03      914.21     32.96 o
  -6   8   1      488.56      496.10     22.89 o
  -4   8   1      439.50      449.51     21.28 o
  -2   8   1     1300.41     1402.13     34.44 o
   0   8   1      384.49      376.70     15.98 o
   2   8   1       42.17       48.08      6.85 o
   4   8   1     2273.60     2347.00     33.44 o
   6   8   1      199.68      185.60      9.34 o
   8   8   1      298.33      320.32     18.16 o
  10   8   1      297.55      262.98     22.60 o
  12   8   1       67.37       78.95     11.35 o
  14   8   1       41.56       30.29     10.48 o
  16   8   1       17.13       -4.68     18.24 o
 -15   9   1      236.82      240.11     30.86 o
 -13   9   1       93.40       79.73     20.57 o
 -11   9   1      186.12      160.86     24.55 o
  -9   9   1      179.47      187.51     24.08 o
  -7   9   1      103.02      101.74     13.80 o
  -5   9   1      539.96      584.60     47.58 o
  -3   9   1      528.14      527.14     23.46 o
  -1   9   1      134.61      165.05     14.88 o
   1   9   1     1048.18      999.83     32.32 o
   3   9   1      291.90      332.00     27.94 o
   5   9   1     1551.88     1649.09     56.05 o
   7   9   1      605.37      553.93     21.21 o
   9   9   1      224.09      263.95     16.69 o
  11   9   1      266.90      298.59     26.07 o
  13   9   1       46.24       54.74     32.15 o
  15   9   1       32.59       46.06     19.87 o
 -14  10   1       11.68       -4.68     18.47 o
 -12  10   1       34.01       74.82     21.04 o
 -10  10   1        7.35       -2.34     15.43 o
  -8  10   1       82.41       90.95     20.34 o
  -6  10   1       66.22       55.64     17.07 o
  -4  10   1       67.87       24.78     14.50 o
  -2  10   1      109.72       88.61     18.00 o
   0  10   1      143.47      132.80     19.64 o
   2  10   1      112.65      128.12     18.70 o
   4  10   1       77.63       89.89     13.36 o
   6  10   1        4.86       19.29      9.23 o
   8  10   1      207.14      209.71     19.12 o
  10  10   1       20.12       30.49     10.50 o
  12  10   1       63.10       36.74     20.46 o
 -13  11   1       11.62       32.73     20.81 o
 -11  11   1       35.60       15.20     18.70 o
  -9  11   1       97.23       97.96     21.74 o
  -7  11   1       66.64       80.90     20.34 o
  -5  11   1       71.19       56.11     17.30 o
  -3  11   1       16.12       -2.34     13.56 o
  -1  11   1      190.90      162.96     22.91 o
   1  11   1       53.90       45.83     16.13 o
   3  11   1       45.58       60.23     13.01 o
   5  11   1      113.68       83.20     18.00 o
   7  11   1       15.34        8.73      9.47 o
   9  11   1       19.98        6.02     10.13 o
  11  11   1       12.02       37.64     18.24 o
 -10  12   1        8.56       -7.25     18.24 o
  -8  12   1      135.70      104.04     23.15 o
  -6  12   1       56.94       52.37     18.70 o
  -4  12   1       77.92       69.67     20.57 o
  -2  12   1       19.87       25.48     15.90 o
   0  12   1       36.77       39.28     17.54 o
   2  12   1       37.70       39.28     17.07 o
   4  12   1       48.25       56.70     27.12 o
   6  12   1        2.49        4.04     11.71 o
   8  12   1       14.39       32.56     13.93 o
  -7  13   1       33.55        8.65     18.47 o
  -5  13   1        3.87        2.10     16.83 o
  -3  13   1       42.83       33.43     17.54 o
  -1  13   1       82.56       59.85     20.11 o
   1  13   1       24.50       25.48     17.77 o
   3  13   1       26.26       39.69     19.76 o
   5  13   1        6.25       -5.85     16.37 o
 -18   0   2      338.38      312.83     14.96 o
 -16   0   2      263.45      231.70     14.73 o
 -14   0   2      185.38      165.30     13.09 o
 -12   0   2      155.57      150.89     10.26 o
 -10   0   2     9902.47    10581.02    223.88 o
  -8   0   2     7913.02     7745.83    160.84 o
  -6   0   2     7090.41     7566.74    232.87 o
  -2   0   2     7157.65     7346.73    210.89 o
   0   0   2    12158.85    12665.24    363.79 o
   4   0   2     3301.77     3418.97     76.21 o
   6   0   2     2725.69     2708.12     88.84 o
   8   0   2     5300.07     5343.29    167.40 o
  10   0   2     1944.81     1724.28     66.87 o
  12   0   2      488.28      461.52     32.73 o
  14   0   2      429.61      465.97     34.37 o
  16   0   2      144.02      122.04     24.08 o
  18   0   2      212.28      254.84     32.73 o
 -21   1   2      143.98      143.09     13.33 o
 -19   1   2       13.72        3.27      9.12 o
 -17   1   2      573.64      554.58     27.82 o
 -15   1   2      282.78      277.29     19.87 o
 -13   1   2      481.39      449.60     23.85 o
 -11   1   2     2907.10     2851.15     66.30 o
  -9   1   2      188.88      163.91      7.85 o
  -7   1   2      427.53      407.68      9.11 o
  -5   1   2     3348.39     3323.58     77.06 o
  -3   1   2     2907.24     3130.78     54.17 o
  -1   1   2     2366.09     2413.31     42.93 o
   1   1   2      306.47      279.34      6.72 o
   3   1   2     4959.26     5019.55     75.66 o
   5   1   2     2984.48     3158.12     67.30 o
   7   1   2      730.55      682.55     23.14 o
   9   1   2     3398.29     3162.73     76.05 o
  11   1   2      689.32      673.26     26.77 o
  13   1   2      741.05      781.97     45.71 o
  15   1   2      555.70      570.12     27.77 o
  17   1   2       12.72       17.55     12.48 o
  19   1   2       84.17      113.75     18.76 o
 -22   2   2       44.00       58.22     14.03 o
 -20   2   2       13.23       18.70     11.46 o
 -18   2   2       34.59       12.86     12.16 o
 -16   2   2      196.59      184.24     18.94 o
 -14   2   2      222.20      221.47     13.24 o
 -12   2   2      376.97      373.59     13.93 o
 -10   2   2      308.16      275.85     11.37 o
  -8   2   2      775.76      720.81     17.23 o
  -6   2   2     3018.98     2912.85     52.64 o
  -4   2   2    10390.39    11037.80    230.66 o
   0   2   2     7028.74     7107.11    102.14 o
   2   2   2     5533.86     5755.77     77.01 o
   4   2   2      510.36      418.28     17.85 o
   6   2   2      617.67      568.85     36.15 o
   8   2   2      459.00      373.13     18.66 o
  10   2   2     1520.60     1433.65     41.66 o
  12   2   2      198.80      196.04     16.44 o
  14   2   2      173.52      167.25     16.78 o
  16   2   2       37.61       40.10     13.62 o
  18   2   2       92.82      103.02     17.69 o
 -21   3   2       84.59      101.70     18.70 o
 -19   3   2      514.26      471.34     30.86 o
 -17   3   2      201.15      176.99     21.04 o
 -15   3   2     1069.19     1050.51     30.78 o
 -13   3   2     1506.74     1468.07     51.67 o
 -11   3   2      326.40      320.46     13.72 o
  -9   3   2      238.55      213.73     12.48 o
  -7   3   2     4412.08     4530.99     98.69 o
  -5   3   2      224.45      252.03     11.74 o
  -3   3   2     6499.51     6722.26    114.45 o
  -1   3   2     4610.72     5064.42     76.33 o
   1   3   2      153.85      128.57      5.07 o
   3   3   2     1126.39     1253.60     17.41 o
   5   3   2      201.92      189.36      8.35 o
   7   3   2      645.18      605.04     22.40 o
   9   3   2      225.80      216.75     16.25 o
  11   3   2      597.10      534.07     24.76 o
  13   3   2      293.95      287.98     20.33 o
  15   3   2       25.60       21.10     11.78 o
  17   3   2      216.46      221.97     21.19 o
 -20   4   2      149.31      169.97     23.15 o
 -18   4   2       71.32       72.24     18.00 o
 -16   4   2      472.98      512.17     28.99 o
 -14   4   2      225.02      227.86     15.71 o
 -12   4   2      413.89      395.52     19.49 o
 -10   4   2      542.96      510.83     21.07 o
  -8   4   2      662.22      663.66     28.52 o
  -6   4   2      282.66      258.70     18.35 o
  -4   4   2     3866.85     4158.08     72.98 o
  -2   4   2      711.50      751.56     15.55 o
   0   4   2     3824.54     4027.54     61.95 o
   2   4   2      313.21      324.44      7.41 o
   4   4   2     2012.80     1971.90     45.43 o
   6   4   2     1087.25     1156.52     23.22 o
   8   4   2      187.04      210.38     14.59 o
  10   4   2      133.71      104.63     13.44 o
  12   4   2      104.04      101.47     13.34 o
  14   4   2      159.19      180.66     17.59 o
  16   4   2      191.75      175.54     25.95 o
  18   4   2       30.02        3.37     13.31 o
 -19   5   2        3.00        0.70     15.90 o
 -17   5   2       55.28       35.30     16.83 o
 -15   5   2      265.80      276.26     18.41 o
 -13   5   2      120.89      120.37     14.26 o
 -11   5   2      407.55      357.59     19.09 o
  -9   5   2      453.93      438.01     19.73 o
  -7   5   2       87.78       65.90      9.35 o
  -5   5   2      479.08      477.47     18.18 o
  -3   5   2     2407.14     2559.16     61.24 o
  -1   5   2     1164.90     1352.22     24.49 o
   1   5   2      465.37      471.94     10.46 o
   3   5   2      742.85      817.22     15.73 o
   5   5   2      132.75      134.67      7.32 o
   7   5   2      475.19      501.71     18.36 o
   9   5   2      104.86       77.52      9.91 o
  11   5   2      380.48      338.70     17.31 o
  13   5   2      126.82      131.28     12.72 o
  15   5   2        8.63      -11.98      7.99 o
  17   5   2        9.20      -14.97     12.63 o
 -20   6   2       75.01      107.08     24.78 o
 -18   6   2       20.27       11.92     17.07 o
 -16   6   2       61.04       83.78     13.53 o
 -14   6   2      403.59      387.60     34.72 o
 -12   6   2      186.53      187.53     15.76 o
 -10   6   2      290.44      261.53     17.73 o
  -8   6   2      316.87      305.49     27.47 o
  -6   6   2      170.24      180.61     18.12 o
  -4   6   2       79.44       59.93      8.76 o
  -2   6   2      271.12      265.87     11.69 o
   0   6   2      387.10      424.79     12.39 o
   2   6   2      224.18      213.47      8.77 o
   4   6   2      707.92      711.75     19.56 o
   6   6   2      190.25      206.91     10.83 o
   8   6   2       63.72       58.33      8.71 o
  10   6   2      325.57      370.86     17.50 o
  12   6   2      324.73      297.64     17.42 o
  14   6   2       52.73       50.89     11.17 o
  16   6   2      199.40      225.61     21.56 o
 -19   7   2       58.99       74.58     22.44 o
 -17   7   2      115.81       79.26     22.44 o
 -15   7   2       69.09       67.31     18.47 o
 -13   7   2      401.14      417.72     27.59 o
 -11   7   2       37.10       40.79     14.85 o
  -9   7   2     1158.91     1131.70     57.40 o
  -7   7   2     1516.16     1461.58     42.07 o
  -5   7   2       28.27       29.34      9.50 o
  -3   7   2      249.03      230.19     12.31 o
  -1   7   2     1743.85     1721.93     37.12 o
   1   7   2      364.93      410.04     15.03 o
   3   7   2     1594.94     1645.48     37.58 o
   5   7   2     1896.58     1994.92     37.53 o
   7   7   2      258.07      233.79     12.20 o
   9   7   2      545.06      546.23     17.99 o
  11   7   2      203.18      191.89     14.36 o
  13   7   2       84.01       71.88     11.41 o
  15   7   2       61.47       64.30     20.11 o
 -16   8   2       54.26       91.65     20.57 o
 -14   8   2      144.49      125.26     16.28 o
 -12   8   2      181.79      216.51     27.59 o
 -10   8   2      162.00      163.70     26.30 o
  -8   8   2      402.49      377.38     21.73 o
  -6   8   2      393.82      437.79     22.53 o
  -4   8   2       91.87       98.15     18.24 o
  -2   8   2       87.06       91.38      9.70 o
   0   8   2      486.56      466.45     17.73 o
   2   8   2      330.83      308.86     13.43 o
   4   8   2      734.02      721.91     23.69 o
   6   8   2     1523.14     1484.24     30.44 o
   8   8   2       85.11       86.70     12.79 o
  10   8   2      307.91      281.19     46.18 o
  12   8   2      141.73      197.18     19.03 o
  14   8   2        7.09      -22.44     14.96 o
 -15   9   2       46.71       72.01     20.57 o
 -13   9   2       74.74       81.13     20.81 o
 -11   9   2        6.22       -3.51     14.26 o
  -9   9   2        1.22        4.21     13.56 o
  -7   9   2       87.71       96.37     13.45 o
  -5   9   2      181.25      174.69     16.03 o
  -3   9   2      380.62      369.65     32.62 o
  -1   9   2      425.47      414.09     21.46 o
   1   9   2       17.52       11.14      9.75 o
   3   9   2      105.29       86.93     13.07 o
   5   9   2      304.87      328.16     23.44 o
   7   9   2       32.63       24.29      9.63 o
   9   9   2       21.43       11.89      9.73 o
  11   9   2       68.45       57.47     14.24 o
  13   9   2       26.86       22.44     18.00 o
 -14  10   2       81.55       93.52     23.61 o
 -12  10   2        7.98        2.10     17.07 o
 -10  10   2       27.77       16.37     17.07 o
  -8  10   2       12.77       -3.51     14.03 o
  -6  10   2       17.76        5.85     14.73 o
  -4  10   2      157.41      151.97     22.44 o
  -2  10   2      208.16      206.68     24.32 o
   0  10   2      121.30      119.47     19.87 o
   2  10   2      175.10      166.51     16.94 o
   4  10   2      156.16      157.65     19.17 o
   6  10   2       28.86       10.13     16.02 o
   8  10   2       78.89       75.27     23.53 o
  10  10   2        7.80       -5.92     21.23 o
  12  10   2       55.15       49.80     20.11 o
 -13  11   2        1.88        6.31     18.70 o
 -11  11   2       73.17       85.34     22.68 o
  -9  11   2       39.39       65.93     20.57 o
  -7  11   2        4.42       12.63     15.66 o
  -5  11   2      109.25      111.76     21.51 o
  -3  11   2       54.37       69.67     18.94 o
  -1  11   2       64.69       64.06     17.54 o
   1  11   2       63.73       84.64     18.70 o
   3  11   2      141.14      159.24     17.58 o
   5  11   2        2.47        5.69     20.57 o
   7  11   2       50.40       56.42     12.52 o
   9  11   2       65.75       91.43     16.78 o
 -10  12   2       26.68       14.73     19.64 o
  -8  12   2       41.65       42.08     21.04 o
  -6  12   2        8.44       12.39     16.83 o
  -4  12   2       32.49       57.98     18.70 o
  -2  12   2       25.60       32.03     17.07 o
   0  12   2       16.63       28.29     16.83 o
   2  12   2       71.87       90.12     15.45 o
   4  12   2       48.83       43.34     13.31 o
   6  12   2       23.22       14.46     14.61 o
   8  12   2       19.56       12.86     17.54 o
  -7  13   2        8.86      -19.64     18.00 o
  -5  13   2        2.86        7.48     19.17 o
  -3  13   2        4.13       -5.61     14.96 o
  -1  13   2        3.95       -1.17     15.43 o
   1  13   2        6.48        9.32     13.11 o
   3  13   2       20.30       37.29     14.71 o
   5  13   2        0.27        1.64     17.30 o
 -15   1   3       41.67       42.55      9.82 o
 -13   1   3      165.84      162.79     17.48 o
 -11   1   3     1025.63      997.62     42.55 o
  -9   1   3     2176.31     2354.79     56.37 o
  -7   1   3     2834.55     2770.33     60.87 o
  -5   1   3     1630.12     1572.23     28.57 o
  -3   1   3     1753.83     1733.37     39.02 o
  -1   1   3     1151.63     1161.48     20.15 o
   1   1   3       65.63       64.08      3.92 o
   3   1   3     4385.05     4681.08     84.59 o
   5   1   3      312.58      276.59     14.96 o
   7   1   3      836.20      841.00     28.60 o
   9   1   3      746.07      763.63     28.60 o
  11   1   3     1279.97     1317.60     41.00 o
  13   1   3      370.26      361.40     23.39 o
  15   1   3       17.70       21.83     12.40 o
  17   1   3       93.89      112.95     18.17 o
 -20   2   3      184.10      177.22     16.83 o
 -18   2   3       93.19      114.80     14.96 o
 -16   2   3      218.23      222.34     18.94 o
 -14   2   3      375.57      361.90     18.00 o
 -12   2   3      749.02      706.20     42.55 o
 -10   2   3     2249.01     2243.11     43.22 o
  -8   2   3     2140.18     2162.04     49.60 o
  -6   2   3      856.98      856.72     28.29 o
  -4   2   3     1632.80     1724.40     44.94 o
  -2   2   3     1718.12     1753.95     43.60 o
   0   2   3     1825.28     1737.62     28.25 o
   2   2   3       33.93       45.38      5.24 o
   4   2   3      528.98      497.46     15.58 o
   6   2   3      950.70      896.86     28.76 o
   8   2   3      595.67      619.71     24.88 o
  10   2   3      168.37      155.07     15.62 o
  12   2   3      188.87      183.42     17.26 o
  14   2   3      192.40      208.26     19.49 o
  16   2   3       71.78       89.18     16.18 o
 -21   3   3       22.06       16.37     12.39 o
 -19   3   3      150.33      153.37     18.94 o
 -17   3   3      340.95      329.89     24.32 o
 -15   3   3       17.14       12.03      7.07 o
 -13   3   3     2239.60     2225.52     53.88 o
 -11   3   3       72.44       71.82      8.79 o
  -9   3   3     2192.81     2117.20     51.00 o
  -7   3   3      306.48      293.83     13.54 o
  -5   3   3      141.41      124.01      9.09 o
  -3   3   3      802.45      859.69     34.60 o
  -1   3   3      491.35      487.50      9.82 o
   1   3   3     2454.69     2670.39     50.12 o
   3   3   3     1206.72     1302.39     27.94 o
   5   3   3     1101.84     1186.20     32.65 o
   7   3   3      508.24      533.34     18.27 o
   9   3   3       83.78       88.66     12.88 o
  11   3   3      347.01      327.55     42.67 o
  13   3   3      174.27      176.85     17.93 o
  15   3   3       20.27        4.68     16.48 o
  17   3   3       70.37       49.42     43.37 o
 -20   4   3       32.76       45.36     15.43 o
 -18   4   3      117.87       97.26     18.00 o
 -16   4   3      231.50      240.58     24.08 o
 -14   4   3      277.24      274.48     16.58 o
 -12   4   3       50.12       51.80     13.56 o
 -10   4   3       65.60       79.02      9.88 o
  -8   4   3      597.21      584.56     20.65 o
  -6   4   3     3597.46     3818.49     96.91 o
  -4   4   3     7318.85     7344.41    157.37 o
  -2   4   3     2924.75     2893.96     68.67 o
   0   4   3     5244.55     5526.08     98.24 o
   2   4   3      346.46      303.30      9.56 o
   4   4   3      715.09      708.00     19.57 o
   6   4   3      448.24      477.86     17.09 o
   8   4   3     1132.50     1074.45     32.98 o
  10   4   3      732.79      724.96     25.12 o
  12   4   3      119.94      115.68     12.13 o
  14   4   3      245.30      278.29     21.81 o
  16   4   3        5.28      -12.26     12.19 o
 -21   5   3      266.06      311.19     30.86 o
 -19   5   3      141.96      179.33     23.85 o
 -17   5   3      417.78      401.90     31.80 o
 -15   5   3     1220.81     1258.19     49.22 o
 -13   5   3      214.29      186.80     14.95 o
 -11   5   3     2224.65     2116.25     53.32 o
  -9   5   3     1205.73     1133.12     34.04 o
  -7   5   3      103.89      122.25     26.65 o
  -5   5   3     2291.36     2223.39     54.47 o
  -3   5   3      775.55      699.35     24.05 o
  -1   5   3      753.57      825.34     20.03 o
   1   5   3      473.56      458.61     13.06 o
   3   5   3     1054.58     1055.83     21.64 o
   5   5   3      426.17      448.70     16.25 o
   7   5   3       21.37       32.02      8.51 o
   9   5   3      297.04      322.67     16.39 o
  11   5   3      257.82      271.70     16.49 o
  13   5   3       21.79       17.51     10.13 o
  15   5   3      324.51      374.31     21.93 o
 -20   6   3       61.57       79.49     21.51 o
 -18   6   3      263.02      255.78     29.23 o
 -16   6   3      242.19      234.79     18.20 o
 -14   6   3      451.45      430.30     32.26 o
 -12   6   3      147.25      179.49     23.50 o
 -10   6   3     1306.91     1358.72     39.83 o
  -8   6   3     1861.26     1888.10     49.92 o
  -6   6   3      495.89      494.23     21.49 o
  -4   6   3      250.99      231.60     16.13 o
  -2   6   3     1735.65     1766.06     37.48 o
   0   6   3      404.16      363.08     14.23 o
   2   6   3     2921.29     2857.81     58.06 o
   4   6   3     2376.36     2377.02     49.94 o
   6   6   3      137.92      114.49     10.45 o
   8   6   3      473.76      431.85     17.94 o
  10   6   3      183.26      187.18     14.15 o
  12   6   3       35.22       24.46      9.93 o
  14   6   3      123.96      155.40     15.18 o
 -19   7   3        2.59       -2.81     17.30 o
 -17   7   3       43.97       57.05     20.11 o
 -15   7   3      113.73      100.57     18.59 o
 -13   7   3      169.06      175.55     16.54 o
 -11   7   3       31.86       34.45     11.06 o
  -9   7   3      206.36      245.63     17.85 o
  -7   7   3        2.55       -9.30      9.01 o
  -5   7   3      113.75      105.59     12.88 o
  -3   7   3       97.96       97.12     12.23 o
  -1   7   3       69.67       69.48      8.39 o
   1   7   3      154.16      178.24     11.41 o
   3   7   3      179.07      160.39     12.72 o
   5   7   3      298.83      312.71     23.89 o
   7   7   3      219.59      209.51     12.94 o
   9   7   3       63.94       76.70     10.41 o
  11   7   3       89.40       93.53     15.39 o
  13   7   3       12.29       12.60     12.15 o
 -16   8   3      119.28      141.53     17.34 o
 -14   8   3       52.80       54.64     14.50 o
 -12   8   3      143.30      156.64     18.94 o
 -10   8   3       67.57       64.78     12.39 o
  -8   8   3       20.60       14.87     10.31 o
  -6   8   3      439.48      412.81     21.99 o
  -4   8   3      178.52      183.38     15.79 o
  -2   8   3      494.81      504.29     22.32 o
   0   8   3      184.89      179.74     10.77 o
   2   8   3      202.12      197.14     12.94 o
   4   8   3       74.80       77.25     10.61 o
   6   8   3        9.05       13.76      8.74 o
   8   8   3       66.60       49.34     12.48 o
  10   8   3        6.74       11.08     11.56 o
  12   8   3       42.40       32.65     13.82 o
 -15   9   3       36.19       54.48     19.64 o
 -13   9   3       91.25      162.49     25.25 o
 -11   9   3       74.40       61.26     18.70 o
  -9   9   3      124.24      101.94     20.34 o
  -7   9   3      228.85      229.84     36.12 o
  -5   9   3      209.67      206.47     17.03 o
  -3   9   3      373.24      336.77     20.91 o
  -1   9   3       73.35       73.85     11.85 o
   1   9   3      352.58      346.56     17.14 o
   3   9   3       35.77       31.98     10.69 o
   5   9   3       44.19       24.14     10.00 o
   7   9   3      199.27      182.15     15.03 o
   9   9   3      104.69      113.26     16.47 o
  11   9   3       50.87       44.19     19.87 o
 -14  10   3       14.43      -11.22     17.07 o
 -12  10   3       77.24       73.18     21.74 o
 -10  10   3      175.42      165.76     25.25 o
  -8  10   3       15.28       15.43     15.90 o
  -6  10   3      166.01      166.47     24.08 o
  -4  10   3      105.22       91.88     19.87 o
  -2  10   3       44.66       52.84     17.30 o
   0  10   3      201.50      200.80     18.02 o
   2  10   3      136.35      110.11     15.02 o
   4  10   3       84.75      100.83     15.09 o
   6  10   3      215.82      221.85     17.24 o
   8  10   3       50.06       40.86     12.03 o
  10  10   3       76.35       78.79     22.44 o
 -13  11   3       19.98        0.70     19.41 o
 -11  11   3       10.00       23.15     19.17 o
  -9  11   3       23.45       -2.10     16.37 o
  -7  11   3       40.66       29.23     17.54 o
  -5  11   3        6.48       -9.12     14.26 o
  -3  11   3       90.48       69.67     19.41 o
  -1  11   3        8.83       21.51     16.37 o
   1  11   3       43.56       28.03     12.14 o
   3  11   3       50.32       65.79     13.97 o
   5  11   3       64.03       85.42     15.74 o
   7  11   3       29.10       55.42     18.70 o
   9  11   3        4.17       12.63     19.17 o
 -10  12   3       28.55       22.21     20.11 o
  -8  12   3       73.05       72.24     23.38 o
  -6  12   3       26.11       52.37     20.11 o
  -4  12   3        9.47       24.32     18.00 o
  -2  12   3       41.54       46.99     18.47 o
   0  12   3        1.69       -7.65     17.30 o
   2  12   3       49.13       59.88     14.46 o
   4  12   3       24.43       23.10     13.91 o
   6  12   3       11.80       14.61     14.14 o
  -7  13   3       34.78       35.07     21.51 o
  -5  13   3       20.61       24.55     20.81 o
  -3  13   3        0.34       -0.23     17.30 o
  -1  13   3       61.20       61.46     26.19 o
   1  13   3       66.51       61.61     16.00 o
 -14   0   4      604.64      612.56     37.41 o
 -12   0   4     1111.41     1226.05     48.86 o
 -10   0   4      951.30      988.28     40.68 o
  -4   0   4     4504.05     4704.43     98.95 o
  -2   0   4     6382.30     6283.65    130.11 o
   0   0   4      314.73      325.19     11.96 o
   2   0   4     2455.10     2385.34     55.84 o
   4   0   4      333.75      284.54     22.68 o
   6   0   4      692.61      660.25     35.77 o
   8   0   4      791.76      798.20     43.02 o
  10   0   4      498.92      459.19     34.84 o
  12   0   4      172.63      136.54     23.85 o
  14   0   4       69.66       85.34     21.98 o
  16   0   4       65.58       12.63     20.57 o
 -15   1   4     1350.46     1491.18     63.36 o
 -13   1   4      598.03      617.50     24.88 o
 -11   1   4      749.81      782.53     35.54 o
  -9   1   4     2124.14     2191.89     72.01 o
  -7   1   4      522.03      518.08     16.72 o
  -5   1   4     2649.71     2750.07     60.34 o
  -3   1   4     2360.38     2366.53     76.22 o
  -1   1   4      871.63      804.15     17.34 o
   1   1   4      732.67      696.27     14.32 o
   3   1   4      937.12      938.46     36.15 o
   5   1   4     1691.38     1668.54     43.81 o
   7   1   4      151.38      127.95     14.28 o
   9   1   4      434.84      458.48     24.17 o
  11   1   4      405.14      372.52     23.96 o
  13   1   4       14.94       17.18     12.14 o
  15   1   4       92.51       90.95     23.85 o
 -14   2   4      204.07      239.18     24.55 o
 -12   2   4      568.67      557.87     17.20 o
 -10   2   4     1296.73     1274.92     48.16 o
  -8   2   4     1911.09     1958.19     44.80 o
  -6   2   4     2048.67     2072.65     68.50 o
  -4   2   4     1573.80     1582.60     56.11 o
  -2   2   4     5059.00     5294.43    163.66 o
   0   2   4     1437.86     1450.53     24.66 o
   2   2   4     1542.73     1481.09     35.92 o
   4   2   4     2070.33     2130.40     43.05 o
   6   2   4      185.48      196.63     25.40 o
   8   2   4       64.31       42.72     11.49 o
  10   2   4       50.53       44.10     15.55 o
  12   2   4       53.13       63.21     13.95 o
  14   2   4        7.73       14.87     13.29 o
  16   2   4       72.43       86.66     17.85 o
 -17   3   4      317.24      325.68     23.15 o
 -15   3   4      402.52      377.82     25.02 o
 -13   3   4     2058.76     2047.74    105.44 o
 -11   3   4     2618.17     2513.61     59.26 o
  -9   3   4      293.92      261.39     18.94 o
  -7   3   4     1748.43     1715.87     60.79 o
  -5   3   4     1472.98     1608.32     56.11 o
  -3   3   4     1749.64     1779.46     63.36 o
  -1   3   4       53.52       55.88     11.92 o
   1   3   4       26.37       15.17      7.83 o
   3   3   4      558.85      592.16     28.78 o
   5   3   4       28.55       30.27      7.46 o
   7   3   4      820.88      791.92     23.74 o
   9   3   4     1266.06     1349.63     54.59 o
  11   3   4       69.41       68.67     10.86 o
  13   3   4      213.57      218.78     24.67 o
  15   3   4       49.07       56.49     26.65 o
 -20   4   4      110.22      111.52     18.47 o
 -18   4   4      119.44      152.44     19.87 o
 -16   4   4      504.13      500.10     31.10 o
 -14   4   4      454.69      438.51     19.05 o
 -12   4   4      287.84      301.56     46.76 o
 -10   4   4     3226.56     3086.90     79.96 o
  -8   4   4      250.10      276.61     15.87 o
  -6   4   4     1062.73      981.26     42.55 o
  -4   4   4     2770.77     2679.02     86.27 o
  -2   4   4      178.51      185.90     11.57 o
   0   4   4      547.41      536.13     28.41 o
   2   4   4      738.92      710.73     25.62 o
   4   4   4        8.55        9.78      6.61 o
   6   4   4      357.10      357.62     28.07 o
   8   4   4      110.43       99.71     10.87 o
  10   4   4       24.28       29.59     15.07 o
  12   4   4       20.92       20.24      9.71 o
  14   4   4       52.65       51.95     11.73 o
 -21   5   4       14.12       18.24     15.90 o
 -19   5   4      118.64      124.62     20.57 o
 -17   5   4      273.55      283.60     27.82 o
 -15   5   4        8.34       -5.89      8.54 o
 -13   5   4       64.80       72.17     11.00 o
 -11   5   4      353.03      358.88     19.92 o
  -9   5   4       27.48       25.34     10.05 o
  -7   5   4      580.49      543.41     22.24 o
  -5   5   4     1260.96     1268.60     50.50 o
  -3   5   4       40.31       32.54      7.51 o
  -1   5   4      726.69      721.65     18.80 o
   1   5   4      319.17      321.08     11.57 o
   3   5   4     1046.71     1091.27     35.04 o
   5   5   4      204.66      195.84     12.25 o
   7   5   4      159.53      162.42     12.39 o
   9   5   4        2.15       -0.74      7.92 o
  11   5   4       46.58       49.17     10.73 o
  13   5   4       17.91       30.15     14.44 o
 -20   6   4       18.91       -1.40     16.13 o
 -18   6   4       42.71       38.58     18.00 o
 -16   6   4       66.65       67.57     18.47 o
 -14   6   4       55.70       43.95     11.14 o
 -12   6   4      126.16       83.32     12.32 o
 -10   6   4      376.56      383.34     21.07 o
  -8   6   4      158.05      176.53     14.88 o
  -6   6   4      414.76      404.20     20.96 o
  -4   6   4      170.96      198.73     21.74 o
  -2   6   4      243.05      230.95     14.60 o
   0   6   4       11.08       11.91      6.67 o
   2   6   4      607.72      636.58     19.76 o
   4   6   4        5.25        1.65      6.08 o
   6   6   4      495.66      465.53     17.97 o
   8   6   4       76.03       94.47     15.70 o
  10   6   4       36.98       26.94     11.89 o
  12   6   4       91.93       86.68     15.95 o
  14   6   4        6.06       34.37     20.34 o
 -19   7   4      120.51      121.11     25.25 o
 -17   7   4      335.88      414.76     36.71 o
 -15   7   4      107.39      110.12     14.71 o
 -13   7   4       79.87       56.02     12.23 o
 -11   7   4      474.31      460.08     22.73 o
  -9   7   4      178.85      166.23     15.29 o
  -7   7   4      795.82      762.05     29.30 o
  -5   7   4     1620.06     1514.94     44.47 o
  -3   7   4      156.80      155.24     21.98 o
  -1   7   4     1360.65     1318.18     30.86 o
   1   7   4      812.27      817.71     22.78 o
   3   7   4      312.80      287.10     13.35 o
   5   7   4      215.15      205.43     17.58 o
   7   7   4       41.88       48.03     12.46 o
   9   7   4        8.40        4.94     11.14 o
  11   7   4       85.80       99.59     16.68 o
  13   7   4      115.38      140.51     26.65 o
 -18   8   4      119.14      126.25     26.42 o
 -16   8   4      101.14      114.09     23.38 o
 -14   8   4       81.68       73.49     17.07 o
 -12   8   4      189.06      167.86     17.44 o
 -10   8   4       65.92       85.34     23.26 o
  -8   8   4      179.42      182.19     18.70 o
  -6   8   4      189.76      169.82     16.25 o
  -4   8   4      549.91      504.69     24.14 o
  -2   8   4      229.85      226.26     12.90 o
   0   8   4      860.46      844.10     38.45 o
   2   8   4      296.96      307.83     15.86 o
   4   8   4       55.56       49.56      8.63 o
   6   8   4      260.18      267.58     24.90 o
   8   8   4      266.66      329.72     24.40 o
  10   8   4        1.46       11.01     12.01 o
  12   8   4      154.83      167.17     28.29 o
 -15   9   4       16.96        1.17     16.83 o
 -13   9   4       64.69       75.52     19.87 o
 -11   9   4      135.36      127.19     22.21 o
  -9   9   4       59.37       36.47     17.07 o
  -7   9   4      127.81      117.60     21.51 o
  -5   9   4      118.36      115.26     20.81 o
  -3   9   4       86.41       79.02     18.94 o
  -1   9   4       15.35       11.76      9.08 o
   1   9   4      140.66      145.13     12.14 o
   3   9   4       72.94       63.24     13.80 o
   5   9   4       16.65       19.24     10.80 o
   7   9   4       71.28       64.27     14.63 o
   9   9   4       12.51      -16.63     11.09 o
 -14  10   4       14.09       18.94     18.24 o
 -12  10   4       34.21       48.40     20.11 o
 -10  10   4       26.33       18.94     16.83 o
  -8  10   4       30.89       46.76     18.47 o
  -6  10   4      187.42      196.86     25.95 o
  -4  10   4       52.79       44.19     18.00 o
  -2  10   4       96.07      113.13     14.51 o
   0  10   4       61.95       61.15     13.56 o
   2  10   4       93.59       92.11     15.04 o
   4  10   4       89.65       69.02     14.88 o
   6  10   4       22.35       11.10     11.61 o
   8  10   4       11.91        5.85     18.47 o
 -13  11   4      101.37      128.12     27.12 o
 -11  11   4        3.04      -20.57     17.07 o
  -9  11   4      179.13      179.79     28.99 o
  -7  11   4       76.22       39.28     19.87 o
  -5  11   4       16.65       -4.68     16.60 o
  -3  11   4       39.26       53.64     13.11 o
  -1  11   4       37.37       54.14     13.22 o
   1  11   4        6.61       18.84     11.82 o
   3  11   4        1.52      -16.15     11.88 o
   5  11   4       47.90       32.99     15.14 o
   7  11   4        5.67      -12.39     17.54 o
 -10  12   4        6.58      -18.94     17.77 o
  -8  12   4       57.94       -4.91     19.41 o
  -6  12   4       22.68       -3.51     18.47 o
  -4  12   4       39.09       58.92     21.51 o
  -2  12   4       33.59       60.62     14.29 o
   0  12   4       87.35       92.85     18.47 o
   2  12   4       17.50       35.50     14.69 o
   4  12   4       68.77      111.87     37.53 o
 -15   1   5      979.94      936.84     44.66 o
 -13   1   5      737.49      732.26     35.77 o
 -11   1   5      990.08     1005.81     39.28 o
  -7   1   5      785.07      795.05     19.01 o
  -5   1   5     1980.06     2100.70     67.10 o
  -3   1   5      177.45      227.72     16.60 o
  -1   1   5      150.70      147.82     12.04 o
   1   1   5     2123.31     2192.17     36.61 o
   3   1   5      875.51      882.06     18.78 o
   5   1   5      531.49      505.67     18.00 o
   7   1   5      566.50      557.15     19.78 o
   9   1   5      200.43      190.08     17.77 o
  11   1   5      114.97       97.32     15.70 o
  13   1   5       31.12       12.04     13.23 o
 -16   2   5      155.78      185.17     22.44 o
 -14   2   5      204.26      225.62     21.74 o
 -12   2   5     1742.49     1732.93     62.42 o
 -10   2   5     1074.58     1058.50     26.08 o
  -8   2   5      925.45      861.32     33.20 o
  -6   2   5      470.46      456.38     23.38 o
  -4   2   5     2355.59     2306.68     77.62 o
  -2   2   5      630.58      628.69     30.16 o
   0   2   5      762.93      720.74     22.24 o
   2   2   5      266.06      264.47      9.31 o
   4   2   5      154.03      150.70     12.43 o
   6   2   5      449.59      433.95     17.52 o
   8   2   5      650.81      644.89     22.15 o
  10   2   5       29.28       36.45      9.81 o
  12   2   5       45.68       48.50     18.15 o
  14   2   5       25.84       42.15     11.82 o
 -15   3   5      154.53      216.97     22.21 o
 -13   3   5      465.08      472.27     17.05 o
 -11   3   5      410.11      420.55     16.45 o
  -9   3   5     1046.74     1043.01     26.73 o
  -7   3   5       43.70       47.93     11.22 o
  -5   3   5     1046.25     1030.83     42.55 o
  -3   3   5      376.94      447.50     27.12 o
  -1   3   5      145.35      125.78     17.07 o
   1   3   5      347.59      371.37     18.60 o
   3   3   5      269.75      280.53     13.90 o
   5   3   5       12.22       23.43      8.18 o
   7   3   5       40.77       67.83      9.55 o
   9   3   5      140.34      145.73     16.72 o
  11   3   5       37.65       44.99     10.72 o
  13   3   5      124.74      164.92     16.05 o
 -12   4   5     1296.64     1297.36     50.03 o
 -10   4   5      423.66      427.62     26.65 o
  -8   4   5       64.70       49.33     12.86 o
  -6   4   5      335.46      331.06     23.61 o
  -4   4   5      270.24      298.33     23.85 o
  -2   4   5      292.97      254.14     23.15 o
   0   4   5     2874.48     2807.02     99.60 o
   2   4   5      768.21      777.54     20.41 o
   4   4   5      638.90      623.14     28.95 o
   6   4   5      182.65      167.11     12.32 o
   8   4   5       16.03        1.13      8.01 o
  10   4   5       46.99       43.52     15.60 o
  12   4   5        5.34        8.46     10.48 o
 -13   5   5      556.42      613.73     32.50 o
 -11   5   5      373.50      352.10     27.12 o
  -9   5   5     1094.65     1060.05     48.16 o
  -7   5   5     1385.53     1378.02     55.41 o
  -5   5   5      790.82      786.51     41.85 o
  -3   5   5     1174.82     1129.49     50.27 o
  -1   5   5     1004.49     1025.69     46.53 o
   1   5   5      311.23      294.62     13.72 o
   3   5   5        0.07       -3.15      5.40 o
   5   5   5      525.22      523.98     18.81 o
   7   5   5      383.87      398.95     23.27 o
   9   5   5       16.15       23.97     17.42 o
  11   5   5      234.68      261.45     22.56 o
  13   5   5      102.99      103.34     26.42 o
 -18   6   5      320.53      331.30     31.56 o
 -16   6   5      102.25       88.84     19.64 o
 -14   6   5       30.02       30.16     17.77 o
 -12   6   5      192.42      196.54     16.16 o
 -10   6   5      145.36      148.23     19.64 o
  -8   6   5      841.58      825.79     41.62 o
  -6   6   5     2719.10     2693.86     95.39 o
  -4   6   5      421.94      396.07     18.20 o
  -2   6   5     1352.18     1352.26     39.01 o
   0   6   5      793.82      806.04     24.90 o
   2   6   5       80.34       77.73      9.59 o
   4   6   5      417.24      429.83     23.29 o
   6   6   5      389.25      354.72     23.45 o
   8   6   5       76.97       55.33     13.88 o
  10   6   5      113.47      108.15     32.26 o
  12   6   5      121.15      158.28     28.52 o
 -19   7   5       92.99       73.41     21.51 o
 -17   7   5       74.17       83.70     21.28 o
 -15   7   5       39.30       47.23     18.24 o
 -13   7   5      170.72      208.93     17.96 o
 -11   7   5      107.85      109.57     18.47 o
  -9   7   5       39.61       38.34     15.66 o
  -7   7   5      533.36      508.28     33.90 o
  -5   7   5       18.72       14.28      8.30 o
  -3   7   5       47.80       54.65     10.29 o
  -1   7   5      100.83      112.63     12.92 o
   1   7   5      193.48      202.69     13.70 o
   3   7   5        1.50        3.04     14.73 o
   5   7   5        2.13        3.98     11.32 o
   7   7   5       37.50       46.32     13.65 o
   9   7   5       63.85       94.02     16.58 o
  11   7   5       10.07        8.88     18.70 o
 -18   8   5       99.42      112.93     25.95 o
 -16   8   5       52.95       67.57     21.04 o
 -14   8   5       48.24       46.80     13.22 o
 -12   8   5       21.86       27.99     26.30 o
 -10   8   5      156.73      158.74     34.02 o
  -8   8   5      203.62      237.07     26.42 o
  -6   8   5       32.46       38.58     16.37 o
  -4   8   5      273.45      302.52     28.29 o
  -2   8   5      161.27      152.91     15.90 o
   0   8   5      267.21      253.25     30.16 o
   2   8   5      452.17      445.86     33.67 o
   4   8   5       65.60       42.55     18.24 o
   6   8   5       40.12       49.64     14.18 o
   8   8   5       31.75       39.89     14.27 o
  10   8   5       20.75       -6.55     18.70 o
 -13   9   5       56.27       35.30     18.47 o
 -11   9   5      225.00      220.71     27.35 o
  -9   9   5       71.28       99.60     21.28 o
  -7   9   5      105.78      102.40     21.04 o
  -5   9   5      107.83      112.44     13.74 o
  -3   9   5      177.01      172.24     15.79 o
  -1   9   5      271.97      255.55     19.27 o
   1   9   5       47.77       56.86     22.33 o
   3   9   5      246.53      271.91     30.39 o
   5   9   5       18.55       55.88     19.64 o
   7   9   5       15.71       10.59     20.69 o
 -14  10   5      100.62      125.32     25.72 o
 -12  10   5        4.00        5.38     17.07 o
 -10  10   5       90.39       96.56     22.91 o
  -8  10   5      176.03      194.52     27.59 o
  -6  10   5       12.98        0.94     16.13 o
  -4  10   5      186.37      171.23     16.62 o
  -2  10   5       68.81       70.98     13.43 o
   0  10   5        5.62       29.83     19.76 o
   2  10   5       85.05       99.55     34.60 o
   4  10   5       46.23       35.30     20.11 o
   6  10   5       15.56       63.13     21.98 o
 -11  11   5       10.69       15.66     18.70 o
  -9  11   5       26.03        2.34     17.77 o
  -7  11   5       38.38       51.67     20.34 o
  -5  11   5       21.55        8.88     17.30 o
  -3  11   5       94.98       97.03     23.15 o
  -1  11   5       38.92       37.53     13.36 o
   1  11   5      104.70       86.77     16.68 o
   3  11   5       14.08       -0.51     14.94 o
  -8  12   5       75.14      109.65     26.42 o
  -6  12   5      187.02      196.16     31.33 o
  -4  12   5       45.95       39.98     22.21 o
  -2  12   5       25.76       19.87     19.87 o
   0  12   5       15.67       24.32     20.81 o
  -4   0   6     1660.45     1423.38     49.33 o
  -2   0   6      396.00      391.15     23.15 o
   0   0   6     2008.18     2033.13     71.31 o
   2   0   6      789.15      797.92     25.37 o
   4   0   6      905.10      963.03     30.42 o
   6   0   6     1396.81     1445.17     41.59 o
   8   0   6       78.18       80.18     16.25 o
  10   0   6      188.27      229.16     18.75 o
  12   0   6       60.45       39.51     22.21 o
  -5   1   6      375.50      386.01     20.81 o
  -3   1   6      221.91      227.25     18.47 o
  -1   1   6      629.07      668.65     42.32 o
   1   1   6      848.26      827.00     27.54 o
   3   1   6      289.29      295.76     15.69 o
   5   1   6      445.29      453.52     14.64 o
   7   1   6      455.71      463.00     16.25 o
   9   1   6       11.46        3.73      8.43 o
  11   1   6       94.69      108.58     14.36 o
 -14   2   6      658.43      649.97     31.33 o
  -8   2   6      112.53       86.27     10.29 o
  -6   2   6      447.46      427.86     23.85 o
  -4   2   6       43.03       40.68     11.69 o
  -2   2   6     1160.58     1159.19     48.40 o
   0   2   6      936.86      883.92     26.96 o
   2   2   6      259.74      292.71     10.03 o
   4   2   6      385.96      369.97     12.70 o
   6   2   6       23.23       29.85      8.87 o
   8   2   6       14.62       18.78     14.51 o
  10   2   6       20.02       16.06      9.30 o
  12   2   6       35.14       62.81     27.74 o
 -13   3   6      248.14      227.96     16.60 o
  -9   3   6      249.87      238.71     18.70 o
  -7   3   6      116.58      131.40     15.43 o
  -5   3   6      413.82      458.48     27.82 o
  -3   3   6      333.43      355.61     26.89 o
  -1   3   6     1500.76     1427.36     58.68 o
   1   3   6      282.98      305.01     14.83 o
   3   3   6      790.71      765.61     17.39 o
   5   3   6      265.72      278.35     16.89 o
   7   3   6      103.68       87.85     11.38 o
   9   3   6      119.16      139.05     17.30 o
  11   3   6       81.34      109.63     17.17 o
 -12   4   6      185.43      191.33     11.22 o
 -10   4   6      155.39      122.28     16.37 o
  -8   4   6     1652.46     1664.43     61.96 o
  -6   4   6      501.53      531.66     32.03 o
  -4   4   6      525.31      583.57     33.43 o
  -2   4   6     1255.58     1189.81     54.01 o
   0   4   6      405.98      414.30     31.33 o
   2   4   6       39.58       50.51     11.40 o
   4   4   6       79.54       78.92     13.23 o
   6   4   6      145.90      143.49     16.25 o
   8   4   6       14.79        6.48     11.21 o
  10   4   6       85.67       75.28     16.04 o
 -11   5   6       63.03       44.66     13.33 o
  -9   5   6      132.14      114.80     17.77 o
  -7   5   6      865.72      767.10     39.75 o
  -5   5   6      270.48      285.24     25.95 o
  -3   5   6       29.69       29.93     15.20 o
  -1   5   6       29.09        1.17     14.26 o
   1   5   6       49.47       39.51     16.60 o
   3   5   6        3.93       10.11     10.21 o
   5   5   6      231.68      227.18     19.34 o
   7   5   6      167.60      173.16     18.66 o
   9   5   6       27.39       42.59     14.03 o
  11   5   6       19.39       21.15     15.66 o
 -12   6   6       85.07       96.33     17.54 o
 -10   6   6      218.27      281.03     25.72 o
  -8   6   6       37.33       32.03     13.79 o
  -6   6   6      446.86      438.38     32.26 o
  -4   6   6       85.01      106.38     19.17 o
  -2   6   6      250.13      262.09     26.89 o
   0   6   6      277.34      281.03     28.29 o
   2   6   6      119.49      127.89     21.98 o
   4   6   6       82.23       85.46     14.63 o
   6   6   6       22.07        9.70     11.94 o
   8   6   6       30.91       29.18     13.14 o
  10   6   6       30.17       37.07     25.48 o
 -13   7   6       72.34       64.76     18.00 o
 -11   7   6       46.02       40.92     16.37 o
  -9   7   6      603.86      631.73     38.81 o
  -7   7   6      417.70      403.57     17.41 o
  -5   7   6      273.89      257.04     18.70 o
  -3   7   6      505.16      513.89     36.47 o
  -1   7   6       33.21       20.81     16.83 o
   1   7   6      580.26      526.52     38.81 o
   3   7   6      184.44      205.04     27.59 o
   5   7   6      109.57      112.14     26.19 o
   7   7   6       37.61       23.24     14.13 o
   9   7   6      104.41      124.74     20.00 o
 -12   8   6       95.11       97.50     20.34 o
 -10   8   6      218.00      186.34     25.25 o
  -8   8   6      137.74      128.59     22.44 o
  -6   8   6        8.21       17.07     15.66 o
  -4   8   6      171.64      141.32     13.91 o
  -2   8   6      185.34      174.42     25.25 o
   0   8   6       59.73      104.51     21.98 o
   2   8   6      285.62      247.83     30.86 o
   4   8   6      224.89      335.50     34.37 o
   6   8   6       45.42       28.35     20.93 o
 -13   9   6       31.20       34.13     17.77 o
 -11   9   6      164.86      171.38     26.42 o
  -9   9   6      106.02       73.41     20.81 o
  -7   9   6       95.61       98.66     21.51 o
  -5   9   6      188.36      131.63     24.78 o
  -3   9   6       65.31       69.21     20.57 o
  -1   9   6       43.68       70.37     21.28 o
   1   9   6        9.16       27.82     18.24 o
   3   9   6       56.48       39.28     20.57 o
   5   9   6       24.65       21.74     19.87 o
 -12  10   6       32.11       39.75     20.81 o
 -10  10   6       65.14       52.14     21.04 o
  -8  10   6       53.30       27.59     18.94 o
  -6  10   6       95.61      129.53     24.78 o
  -4  10   6       35.54       12.16     18.00 o
  -2  10   6       31.72       28.52     20.11 o
   0  10   6      166.44      157.35     28.52 o
   2  10   6       90.77      107.31     25.25 o
   4  10   6       23.74       14.03     20.81 o
  -9  11   6        1.65      -11.46     17.54 o
  -7  11   6       71.41       72.24     23.85 o
  -5  11   6      120.83      135.37     28.29 o
  -3  11   6       52.33       36.24     21.04 o
  -1  11   6       45.24       11.46     21.98 o
  -5   1   7       81.80       68.04     10.75 o
  -3   1   7      469.51      502.44     28.52 o
  -1   1   7      310.29      323.17     16.40 o
   1   1   7      122.70      127.25     12.38 o
   3   1   7      209.52      226.50     22.41 o
   5   1   7      424.63      428.40     18.85 o
   7   1   7       26.58       17.03     11.85 o
   9   1   7       36.05       47.23     21.04 o
  -8   2   7      492.82      452.17     21.28 o
  -6   2   7      319.28      295.06     21.74 o
  -4   2   7       80.55       70.37     14.26 o
  -2   2   7     1768.97     1889.81     67.10 o
   0   2   7      356.26      372.91     29.23 o
   2   2   7      114.58      105.91     20.11 o
   4   2   7      546.54      581.68     36.47 o
   6   2   7      102.13       88.00     13.98 o
   8   2   7       87.72      118.77     24.78 o
  10   2   7      144.15      123.91     28.06 o
  -9   3   7      318.22      310.96     20.57 o
  -7   3   7      589.82      613.49     31.10 o
  -5   3   7       48.46       65.00     14.26 o
  -3   3   7       50.15       72.01     15.43 o
  -1   3   7      237.83      255.08     25.02 o
   1   3   7      185.35      119.47     20.81 o
   3   3   7      179.95      230.13     18.03 o
   5   3   7       42.55       55.87     12.72 o
   7   3   7        2.75      -15.13     10.09 o
   9   3   7       61.45       68.27     23.85 o
 -10   4   7      116.10      109.42     15.20 o
  -8   4   7      159.84      149.40     18.00 o
  -6   4   7       32.19       41.38     13.56 o
  -4   4   7      419.00      396.99     29.93 o
  -2   4   7      174.90      180.96     23.15 o
   0   4   7      152.66      185.40     23.61 o
   2   4   7      253.90      306.75     29.93 o
   4   4   7       18.24       29.33     12.11 o
   6   4   7      196.15      186.79     18.57 o
   8   4   7       31.05       41.96     13.99 o
  -9   5   7       18.85       16.60     12.39 o
  -7   5   7      156.68      158.52     20.81 o
  -5   5   7      353.35      380.63     30.39 o
  -3   5   7       88.58       95.86     19.17 o
  -1   5   7       99.64       85.57     20.11 o
   1   5   7      418.93      427.15     36.47 o
   3   5   7       72.60       52.61     19.17 o
   5   5   7       27.88        9.98     12.65 o
   7   5   7      100.32      112.27     17.77 o
 -10   6   7      251.80      245.02     25.48 o
  -8   6   7      166.93      139.81     21.51 o
  -6   6   7      188.67      210.42     25.02 o
  -4   6   7      560.32      560.65     38.34 o
  -2   6   7       26.12       24.78     16.37 o
   0   6   7      295.65      356.78     33.20 o
   2   6   7      270.26      289.68     32.03 o
   4   6   7       79.98      139.11     24.78 o
   6   6   7       33.97       26.01     14.85 o
 -11   7   7      139.11      127.42     21.04 o
  -9   7   7      168.50      169.27     23.38 o
  -7   7   7       35.33       24.32     16.83 o
  -5   7   7       38.03       40.92     17.07 o
  -3   7   7        6.46       11.46     15.43 o
  -1   7   7        2.34       21.04     17.30 o
   1   7   7       21.83       50.50     20.11 o
   3   7   7      163.19      170.67     28.29 o
   5   7   7       22.96       45.36     22.68 o
 -10   8   7      109.69      116.90     21.98 o
  -8   8   7      374.96      374.78     34.84 o
  -6   8   7      155.62      174.18     25.72 o
  -4   8   7       61.03       68.04     20.11 o
  -2   8   7       85.85      132.10     24.32 o
   0   8   7       82.93       74.82     23.85 o
   2   8   7       19.76        9.59     18.47 o
   4   8   7      129.34      152.67     28.52 o
  -9   9   7      170.89      242.69     29.46 o
  -7   9   7       20.43       35.07     18.47 o
  -5   9   7       97.27      119.24     23.85 o
  -3   9   7        6.65      -12.86     17.77 o
  -1   9   7      139.21      148.93     27.82 o
   1   9   7       94.82      114.56     26.65 o
 -10  10   7        5.13       -4.68     18.70 o
  -8  10   7       22.66       56.81     22.68 o
  -6  10   7       38.04       78.56     23.15 o
  -4  10   7        6.38        0.47     18.24 o
  -2  10   7       67.14       90.01     25.25 o
   3   1   8      175.54      154.31     23.38 o
  -2   2   8      113.31      130.69     18.94 o
   0   2   8       45.65       32.73     16.37 o
   2   2   8       40.65       44.89     18.00 o
   4   2   8       74.87       79.26     21.04 o
   6   2   8       43.88       84.64     23.15 o
  -5   3   8       22.42       42.79     14.03 o
  -3   3   8       58.44       71.31     17.07 o
  -1   3   8      208.56      220.94     25.25 o
   1   3   8       41.91       56.81     18.70 o
   3   3   8       12.05        8.65     16.13 o
   5   3   8       52.70       73.65     22.44 o
   7   3   8       31.94       25.25     21.04 o
  -6   4   8      112.64      104.98     17.77 o
  -4   4   8       95.44       91.18     18.47 o
  -2   4   8       29.48       60.79     17.54 o
   0   4   8      139.59      137.48     24.08 o
   2   4   8      206.22      196.63     27.59 o
   4   4   8       89.49       92.59     23.15 o
   6   4   8       67.39       86.27     25.25 o
  -7   5   8       31.70       40.45     15.90 o
  -5   5   8      163.17      178.16     23.15 o
  -3   5   8       79.40       97.73     20.57 o
  -1   5   8        8.18        7.01     16.37 o
   1   5   8      178.99      182.60     26.89 o
   3   5   8       37.89       81.60     23.61 o
   5   5   8        6.13      -11.69     18.47 o
  -6   6   8        7.84       37.41     16.37 o
  -4   6   8       69.12       56.58     19.17 o
  -2   6   8        9.78       -8.65     14.96 o
   0   6   8       23.42       62.19     20.34 o
   2   6   8       69.36       68.50     21.98 o
   4   6   8       95.32      116.43     27.82 o
  -7   7   8      189.18      213.46     27.12 o
  -5   7   8        0.96       -8.18     15.66 o
  -3   7   8      100.86      105.21     23.15 o
  -1   7   8       82.05       93.05     23.38 o
   1   7   8        4.43      -22.44     17.07 o
   3   7   8      119.03      105.44     26.89 o
  -6   8   8       50.70       20.11     18.24 o
  -4   8   8        3.68       -8.65     16.37 o
  -2   8   8      134.54      132.57     26.65 o
   0   8   8      101.89      157.11     29.46 o
  -7   9   8       40.53       66.87     22.21 o
  -5   9   8       15.35      -10.52     18.24 o
  -3   9   8        6.36      -10.05     18.94 o
 
